# Supplementary material for: The World’s Northernmost Harbour Seal Population–How Many Are There?
Source: PLoS One. 2013 Jul 3;8(7):e67576. doi: 10.1371/journal.pone.0067576 (PMC3701074; doi:10.1371/journal.pone.0067576)
Supplement: Appendix S1 — R script. Haul-out probability model specifications. (R) [file pone.0067576.s002.r]

# R script showing the haul-out probability model specifications
# ----------------------------------------------------------------------------------------

# The sample dataset (Appendix S3.txt) consists of a 1 week period taken from the original dataset

## load dataset and standardize predictor variables ##
dataset<-read.table("Appendix S3.txt",header=TRUE,sep="\t")

res.9        <- dataset
res.9$ID     <- as.factor(res.9$ID)
res.9        <- res.9[res.9$probability %in% c(0,1),]
res.9$TEMP   <- scale(res.9$TEMP,center=T,scale=T)
res.9$LOWTIDE<- scale(res.9$LOWTIDE,center=T,scale=T)
res.9$TIME   <- scale(res.9$TIME,center=T,scale=T)
res.9$DOY    <- scale(res.9$DOY,center=T,scale=T)

## load library "mgcv" ##
library(mgcv)

## model ##
model <- gamm(probability
              ~ s(DOY,     by = GROUP, bs="cr", k=5)
              + s(LOWTIDE, by = GROUP, bs="cr", k=4)
              + s(TIME,    by = GROUP, bs="cc", k=5)
              + TEMP * GROUP,
              family = binomial,
              random = list(ID = ~1),
              correlation = corAR1(0.2, form = ~1|ID),
              gamma = 1.4,
              method = "REML",
              data = res.9)

# The response is haul-out probability, expressed as a binary variable (presence-absence).
# The predictor variables day of the year (DOY), time of day (TIME) and time to and from nearest low tide (LOWTIDE) were included as smooth functions varying for each age/sex group (GROUP), using cubic spline regression smoothing (cr) and cyclic cubic spline regression smoothing (cc). Air temperature in �C (TEMP) was included as a fixed predictor (varying for each GROUP).
# A binomial distribution together with a logit-link was chosen due to the binary nature of the response.
# The random effect, varying on the intercept for each tagged seal (ID) was included to account for inter-individual variation.
# The first order autoregressive correlation structure (corAR1) working on the binary response variable was incorporated for each individual (ID) to deal with autocorrelation.
# A gamma value of 1.4 was used to avoid over-fitting.
# Restricted maximum likelihood (REML) was used to estimate the variance components.
