# Supplementary material for: The World’s Northernmost Harbour Seal Population–How Many Are There?
Source: PLoS One. 2013 Jul 3;8(7):e67576. doi: 10.1371/journal.pone.0067576 (PMC3701074; doi:10.1371/journal.pone.0067576)
Supplement: Appendix S2 — R script. Calculation of the bootstrapped population estimates. (R) [file pone.0067576.s003.r]

# R script showing the calculation of the bootstrapped population estimates 
# ----------------------------------------------------------------------------------------

# Bootstrap requires independence of observation, which is not the case for the binary raw data (presence-absence) of the probability model. Assuming independence of individual tagged seals is more likely to be correct. Also, the aim for this study was to estimate the population size so the variability among individuals. Therefore, individual tagged seals were sampled with replacement rather than the binary raw data values.

# Only 500 bootstrap estimates were run as the computation time for these was approximately two months using two computers (3.19 GHZ, 18 GB RAM and 3.30 GHz, 8 GB RAM, respectively) simultaneously.


# The sample dataset (Appendix S3.txt) consists of a 1 week period taken from the original dataset


## load sample VHF tag dataset ##
dataset<-read.table("Appendix S3.txt",header=TRUE,sep="\t")


## load library "mgcv" ##
library(mgcv)

j=0   
for(i in 1:500){   
  j=j+1
  modelname=paste("model",j,sep=".")
  
  ## sample ID's with replacement for each GROUP ##
  res.s=NULL
  ## sample ID's of adult females ##
  sa1<-sample(c(105,125,135,155,175,185,195),replace=T)
  res.s<-rbind(dataset[dataset$ID==sa1[1],],
               dataset[dataset$ID==sa1[2],],
               dataset[dataset$ID==sa1[3],],
               dataset[dataset$ID==sa1[4],],
               dataset[dataset$ID==sa1[5],],
               dataset[dataset$ID==sa1[6],],
               dataset[dataset$ID==sa1[7],])
  ## sample ID's of adult males ##
  sa2<-sample(c(205,215,225,235,255,265),replace=T)
  res.s<-rbind(res.s,
               dataset[dataset$ID==sa2[1],],
               dataset[dataset$ID==sa2[2],],
               dataset[dataset$ID==sa2[3],],
               dataset[dataset$ID==sa2[4],],
               dataset[dataset$ID==sa2[5],],
               dataset[dataset$ID==sa2[6],])
  ## sample ID's of juveniles ##
  sa3<-sample(c(285,295,305,315,325,345,365,395),replace=T)
  res.s<-rbind(res.s,
               dataset[dataset$ID==sa3[1],],
               dataset[dataset$ID==sa3[2],],
               dataset[dataset$ID==sa3[3],],
               dataset[dataset$ID==sa3[4],],
               dataset[dataset$ID==sa3[5],],
               dataset[dataset$ID==sa3[6],],
               dataset[dataset$ID==sa3[7],],
               dataset[dataset$ID==sa3[8],])
  ## sample ID's of pups ##
  sa4<-sample(c(405,415,425,435,445,455,465,475,485,495),replace=T)
  res.s<-rbind(res.s,
               dataset[dataset$ID==sa4[1],],
               dataset[dataset$ID==sa4[2],],
               dataset[dataset$ID==sa4[3],],
               dataset[dataset$ID==sa4[4],],
               dataset[dataset$ID==sa4[5],],
               dataset[dataset$ID==sa4[6],],
               dataset[dataset$ID==sa4[7],],
               dataset[dataset$ID==sa4[8],],
               dataset[dataset$ID==sa4[9],],
               dataset[dataset$ID==sa4[10],])
  
  ## combine sampled ID's ##
  sa1<-as.data.frame(sa1)
  sa1<-cbind(sa1,GROUP="f")
  colnames(sa1)<-c("sa","GROUP")
  sa2<-as.data.frame(sa2)
  sa2<-cbind(sa2,GROUP="m")
  colnames(sa2)<-c("sa","GROUP")
  sa3<-as.data.frame(sa3)
  sa3<-cbind(sa3,GROUP="j")
  colnames(sa3)<-c("sa","GROUP")
  sa4<-as.data.frame(sa4)
  sa4<-cbind(sa4,GROUP="p")
  colnames(sa4)<-c("sa","GROUP")
  sa<-rbind(sa1,sa2,sa3,sa4)
  sa<-cbind(sa,modelname)  
  
  ## write samples ##
  write.csv(sa,paste(modelname,"sample.csv",sep=" "))
  
  ## standardize predictor variables and make ID to factor ##
  res.i        <- res.s
  res.i$ID     <- as.factor(res.i$ID)
  res.i        <- res.i[res.i$probability %in% c(0,1),]
  res.i$TEMP   <- scale(res.i$TEMP,center=T,scale=T)
  res.i$LOWTIDE<- scale(res.i$LOWTIDE,center=T,scale=T)
  res.i$TIME   <- scale(res.i$TIME,center=T,scale=T)
  res.i$DOY    <- scale(res.i$DOY,center=T,scale=T)
  
  ## create prediction data sets and standardize the values for each predictor ##  
  ## prediction data set for 1st survey ##
  newdat <- expand.grid(GROUP=c("f","m","j","p"),
                        DOY = (214-mean(res.s$DOY))/sd(res.s$DOY),
                        TIME = (0.7020833-mean(res.s$TIME))/sd(res.s$TIME), 
                        LOWTIDE = (-0.4833333-mean(res.s$LOWTIDE))/sd(res.s$LOWTIDE),
                        TEMP = (10-mean(res.s$TEMP))/sd(res.s$TEMP))
  
  ## prediction data set for 2nd survey ##
  newdat2 <- expand.grid(GROUP=c("f","m","j","p"),
                         DOY = (214-mean(res.s$DOY))/sd(res.s$DOY),
                         TIME = (0.5197917-mean(res.s$TIME))/sd(res.s$TIME), 
                         LOWTIDE = (0.3166667-mean(res.s$LOWTIDE))/sd(res.s$LOWTIDE),
                         TEMP = (7-mean(res.s$TEMP))/sd(res.s$TEMP))
  
  ## prediction data set for 3rd survey ##
  newdat3 <- expand.grid(GROUP=c("f","m","j","p"),
                         DOY = (232-mean(res.s$DOY))/sd(res.s$DOY),
                         TIME = (0.6791667-mean(res.s$TIME))/sd(res.s$TIME), 
                         LOWTIDE = (0.2833333-mean(res.s$LOWTIDE))/sd(res.s$LOWTIDE),
                         TEMP = (9-mean(res.s$TEMP))/sd(res.s$TEMP))
  
  ## model ##
  g.i   <- gamm(probability
                ~ s(DOY,     by = GROUP, bs="cr", k=5)
                + s(LOWTIDE, by = GROUP, bs="cr", k=4)
                + s(TIME,    by = GROUP, bs="cc", k=5)
                + TEMP * GROUP,
                family = binomial,
                random = list(ID = ~1),
                correlation = corAR1(0.2, form = ~1|ID),
                gamma = 1.4,
                method = "REML",
                data = res.i)
  
  ## prediction ##
  pred<-as.data.frame(predict(g.i$gam,type="response",se=T,newdata=newdat))
  pred<-   rbind(pred,predict(g.i$gam,type="response",se=T,newdata=newdat2))
  pred<-   rbind(pred,predict(g.i$gam,type="response",se=T,newdata=newdat3))
  pred<-cbind(pred,
              GROUP=c("f","m","j","p","f","m","j","p","f","m","j","p"),
              survey=c(1,1,1,1,2,2,2,2,3,3,3,3),
              model=rep(modelname,12),
              prop=c(0.148,0.148,0.458,0.247))
  pred<-cbind(pred,pred.prop=pred$fit*pred$prop)
  
  ## write predictions ##
  write.csv(pred,file=paste(modelname,"prediction.csv",sep=" "))
  if (j==1) pred.all<-pred      
  if (j!=1) pred.all<-rbind(pred.all,pred)	
  
  ## extract StdDev of random effect (StdDev) and variance of the auto correlation (Phi) ##
  summary(g.i$gam)
  summary(g.i$lme)
  vart=as.numeric(VarCorr(g.i$lme)[,"StdDev"])[46]
  x             <-g.i$lme$modelStruct$corStruct
  phi           <-coef(x,unconstrained=FALSE)
  vart          <-as.data.frame(vart)
  vart          <-cbind(vart,phi,model=modelname)
  colnames(vart)<-cbind("StdDev","Phi","model")
  write.csv(vart,file=paste(modelname,"summary.csv",sep=" "))
  if (j==1) vart.all<-vart      
  if (j!=1) vart.all<-rbind(vart.all,vart)
  
}

## write bootstraped predictions, StdDev of random effect and variance of auto correlation ##
write.csv(pred.all,file="bootstrapped.predictions.csv")
write.csv(vart.all,file="bootstrapped.StdDev.variance.csv")


## calculate correction factors (cf) for each survey and subsequently calculate bootstrapped population estimates ##
j=0
for (i in 1:500){
  j=j+1
  modelname=paste("model",j,sep=".")
  cf<-1/ (pred.all$pred.prop[pred.all$GROUP=="f" & pred.all$survey==c(1) & pred.all$model==modelname]
         +pred.all$pred.prop[pred.all$GROUP=="m" & pred.all$survey==c(1) & pred.all$model==modelname]
         +pred.all$pred.prop[pred.all$GROUP=="j" & pred.all$survey==c(1) & pred.all$model==modelname]
         +pred.all$pred.prop[pred.all$GROUP=="p" & pred.all$survey==c(1) & pred.all$model==modelname])
  cf2<-1/ (pred.all$pred.prop[pred.all$GROUP=="f" & pred.all$survey==c(2) & pred.all$model==modelname]
          +pred.all$pred.prop[pred.all$GROUP=="m" & pred.all$survey==c(2) & pred.all$model==modelname]
          +pred.all$pred.prop[pred.all$GROUP=="j" & pred.all$survey==c(2) & pred.all$model==modelname]
          +pred.all$pred.prop[pred.all$GROUP=="p" & pred.all$survey==c(2) & pred.all$model==modelname])
  cf3<-1/ (pred.all$pred.prop[pred.all$GROUP=="f" & pred.all$survey==c(3) & pred.all$model==modelname]
          +pred.all$pred.prop[pred.all$GROUP=="m" & pred.all$survey==c(3) & pred.all$model==modelname]
          +pred.all$pred.prop[pred.all$GROUP=="j" & pred.all$survey==c(3) & pred.all$model==modelname]
          +pred.all$pred.prop[pred.all$GROUP=="p" & pred.all$survey==c(3) & pred.all$model==modelname])
  est<-as.data.frame(cf)
  est<-rbind(est,cf2,cf3)
  est<-cbind(est,survey=c(1,2,3),model=modelname,count=c(981,730,1295))
  est<-cbind(est,estimate=est$cf*est$count)
  if (j==1) est.all<-est      
  if (j!=1) est.all<-rbind(est.all,est)
}

## write completed bootstrapped population estimates ##
write.csv(est.all,file="bootstrapped.pop.estimates.csv")
