# Supplementary material for: The World’s Northernmost Harbour Seal Population–How Many Are There?
Source: PLoS One. 2013 Jul 3;8(7):e67576. doi: 10.1371/journal.pone.0067576 (PMC3701074; doi:10.1371/journal.pone.0067576)
Supplement: Appendix S3 — Test data. Sample VHF telemetry data from Svalbard harbour seals (Phoca vitulina). (TXT) [file pone.0067576.s004.txt]

probability	ID	GROUP	DOY	TIME	LOWTIDE	TEMP
239	0	105	f	200	0.624305556	-6	8.4
240	0	105	f	200	0.665972222	5	7.8
241	0	105	f	200	0.707638889	4	7.7
242	0	105	f	200	0.749305556	3	7.7
243	0	105	f	200	0.790972222	2	7.4
244	0	105	f	200	0.832638889	1	7.3
245	0	105	f	200	0.874305556	0	6.8
246	0	105	f	200	0.915972222	-1	6.6
247	0	105	f	200	0.957638889	-2	7.1
248	0	105	f	200	0.999305556	-3	6.6
249	0	105	f	201	0.040972222	-4	6.7
250	0	105	f	201	0.082638889	-5	6.5
251	0	105	f	201	0.124305556	-6	6.3
252	0	105	f	201	0.165972222	6	6.4
253	1	105	f	201	0.207638889	5	6.4
254	0	105	f	201	0.249305556	4	6.8
255	0	105	f	201	0.290972222	3	6.6
256	0	105	f	201	0.332638889	2	6.6
257	0	105	f	201	0.374305556	1	6.3
258	1	105	f	201	0.415972222	0	6.6
259	1	105	f	201	0.457638889	-1	6.5
260	1	105	f	201	0.499305556	-2	6.9
261	0	105	f	201	0.540972222	-3	7.2
262	0	105	f	201	0.582638889	-4	7.6
263	1	105	f	201	0.624305556	-5	9.4
264	0	105	f	201	0.665972222	6	9.9
265	0	105	f	201	0.707638889	5	8.9
266	0	105	f	201	0.749305556	4	8.7
267	0	105	f	201	0.790972222	3	9.9
268	1	105	f	201	0.832638889	2	10.2
269	1	105	f	201	0.874305556	1	10.6
270	1	105	f	201	0.915972222	0	10.4
271	1	105	f	201	0.957638889	-1	10.6
272	1	105	f	201	0.999305556	-2	8.7
273	1	105	f	202	0.040972222	-3	8.1
274	0	105	f	202	0.082638889	-4	8.6
275	0	105	f	202	0.124305556	-5	8.4
276	0	105	f	202	0.165972222	-6	8
277	0	105	f	202	0.207638889	5	8.2
278	0	105	f	202	0.249305556	4	8.6
279	0	105	f	202	0.290972222	3	8.8
280	0	105	f	202	0.332638889	2	9.1
281	0	105	f	202	0.374305556	1	9.1
282	0	105	f	202	0.415972222	0	8
283	0	105	f	202	0.457638889	-1	7.8
284	0	105	f	202	0.499305556	-2	7.6
285	0	105	f	202	0.540972222	-3	7.4
286	0	105	f	202	0.582638889	-4	7
287	0	105	f	202	0.624305556	-5	7
288	0	105	f	202	0.665972222	-6	7
289	0	105	f	202	0.707638889	5	7.2
290	0	105	f	202	0.749305556	4	7.2
291	0	105	f	202	0.790972222	3	6.9
292	0	105	f	202	0.832638889	2	6.8
293	0	105	f	202	0.874305556	1	6.8
294	0	105	f	202	0.915972222	0	6.7
295	0	105	f	202	0.957638889	-1	6.5
296	0	105	f	202	0.999305556	-2	6.3
297	0	105	f	203	0.040972222	-3	6.1
298	0	105	f	203	0.082638889	-4	5.5
299	0	105	f	203	0.124305556	-5	5.4
300	0	105	f	203	0.165972222	-6	5.4
301	0	105	f	203	0.207638889	6	5.6
302	0	105	f	203	0.249305556	5	5.7
303	0	105	f	203	0.290972222	4	5.8
304	0	105	f	203	0.332638889	3	5.7
305	0	105	f	203	0.374305556	2	5.7
306	0	105	f	203	0.415972222	1	5.8
307	0	105	f	203	0.457638889	0	6.1
308	0	105	f	203	0.499305556	-1	6.2
309	0	105	f	203	0.540972222	-2	6.3
310	0	105	f	203	0.582638889	-3	7.1
311	0	105	f	203	0.624305556	-4	7.5
312	0	105	f	203	0.665972222	-5	7.8
313	1	105	f	203	0.707638889	-6	9.1
314	0	105	f	203	0.749305556	5	8.9
315	0	105	f	203	0.790972222	4	7.6
316	0	105	f	203	0.832638889	3	7.4
317	0	105	f	203	0.874305556	2	7.9
318	0	105	f	203	0.915972222	1	7.6
319	0	105	f	203	0.957638889	0	7.2
320	0	105	f	203	0.999305556	-1	6.7
321	0	105	f	204	0.040972222	-2	6.4
322	0	105	f	204	0.082638889	-3	6.3
323	0	105	f	204	0.124305556	-4	6.3
324	0	105	f	204	0.165972222	-5	6.4
325	0	105	f	204	0.207638889	-6	6.3
326	0	105	f	204	0.249305556	6	6.3
327	0	105	f	204	0.290972222	5	6.4
328	1	105	f	204	0.332638889	4	6.4
329	0	105	f	204	0.374305556	3	6.6
330	0	105	f	204	0.415972222	2	7.6
331	0	105	f	204	0.457638889	1	7.1
332	0	105	f	204	0.499305556	0	6.8
333	0	105	f	204	0.540972222	-1	7
334	0	105	f	204	0.582638889	-2	7.5
335	0	105	f	204	0.624305556	-3	7.5
336	0	105	f	204	0.665972222	-4	7.4
337	0	105	f	204	0.707638889	-5	7
338	0	105	f	204	0.749305556	6	7.3
339	0	105	f	204	0.790972222	5	7.2
340	0	105	f	204	0.832638889	4	6.6
341	0	105	f	204	0.874305556	3	6.5
342	0	105	f	204	0.915972222	2	6.4
343	0	105	f	204	0.957638889	1	6.4
344	0	105	f	204	0.999305556	0	6.2
345	0	105	f	205	0.040972222	-1	6.4
346	0	105	f	205	0.082638889	-2	6.4
347	0	105	f	205	0.124305556	-3	6.4
348	0	105	f	205	0.165972222	-4	5.9
349	0	105	f	205	0.207638889	-5	5.4
350	0	105	f	205	0.249305556	6	5.6
351	0	105	f	205	0.290972222	5	5.2
352	0	105	f	205	0.332638889	4	4.8
353	0	105	f	205	0.374305556	3	5.1
354	0	105	f	205	0.415972222	2	5.2
355	0	105	f	205	0.457638889	1	5.9
356	0	105	f	205	0.499305556	0	5.6
357	0	105	f	205	0.540972222	-1	6
358	0	105	f	205	0.582638889	-2	7.3
359	0	105	f	205	0.624305556	-3	7.3
360	0	105	f	205	0.665972222	-4	6.5
361	0	105	f	205	0.707638889	-5	6
362	0	105	f	205	0.749305556	-6	5
363	0	105	f	205	0.790972222	5	4.1
364	0	105	f	205	0.832638889	4	3.9
365	0	105	f	205	0.874305556	3	3.4
366	0	105	f	205	0.915972222	2	3.1
367	0	105	f	205	0.957638889	1	3
368	0	105	f	205	0.999305556	0	2.8
369	0	105	f	206	0.040972222	-1	2.8
370	0	105	f	206	0.082638889	-2	3
371	0	105	f	206	0.124305556	-3	3.1
372	0	105	f	206	0.165972222	-4	3.4
373	0	105	f	206	0.207638889	-5	3.5
374	1	105	f	206	0.249305556	-6	3.3
375	1	105	f	206	0.290972222	6	3.5
376	1	105	f	206	0.332638889	5	3.9
377	0	105	f	206	0.374305556	4	4.1
378	0	105	f	206	0.415972222	3	4.6
379	1	105	f	206	0.457638889	2	4.8
380	1	105	f	206	0.499305556	1	4.6
381	1	105	f	206	0.540972222	0	4.7
382	1	105	f	206	0.582638889	-1	5.2
383	1	105	f	206	0.624305556	-2	4.7
384	1	105	f	206	0.665972222	-3	4.5
385	1	105	f	206	0.707638889	-4	4.3
386	0	105	f	206	0.749305556	-5	4.2
387	0	105	f	206	0.790972222	-6	4.8
388	0	105	f	206	0.832638889	5	5.5
389	0	105	f	206	0.874305556	4	5.7
390	0	105	f	206	0.915972222	3	5.9
391	0	105	f	206	0.957638889	2	6.1
392	0	105	f	206	0.999305556	1	5.7
1097	0	115	f	200	0.040972222	-4	5.9
1098	0	115	f	200	0.082638889	-5	6
1099	0	115	f	200	0.124305556	-6	5.8
1100	0	115	f	200	0.165972222	5	5.7
1101	0	115	f	200	0.207638889	4	6
1102	0	115	f	200	0.249305556	3	6.3
1103	0	115	f	200	0.290972222	2	6.8
1104	0	115	f	200	0.332638889	1	6.8
1105	0	115	f	200	0.374305556	0	6.5
1106	0	115	f	200	0.415972222	-1	7.4
1107	0	115	f	200	0.457638889	-2	8.4
1108	0	115	f	200	0.499305556	-3	8.2
1109	0	115	f	200	0.540972222	-4	7.6
1110	0	115	f	200	0.582638889	-5	8.2
1111	0	115	f	200	0.624305556	-6	8.4
1112	0	115	f	200	0.665972222	5	7.8
1113	0	115	f	200	0.707638889	4	7.7
1114	1	115	f	200	0.749305556	3	7.7
1115	1	115	f	200	0.790972222	2	7.4
1116	0	115	f	200	0.832638889	1	7.3
1117	0	115	f	200	0.874305556	0	6.8
1118	0	115	f	200	0.915972222	-1	6.6
1119	1	115	f	200	0.957638889	-2	7.1
1120	0	115	f	200	0.999305556	-3	6.6
1121	0	115	f	201	0.040972222	-4	6.7
1122	0	115	f	201	0.082638889	-5	6.5
1123	0	115	f	201	0.124305556	-6	6.3
1124	0	115	f	201	0.165972222	6	6.4
1125	0	115	f	201	0.207638889	5	6.4
1126	0	115	f	201	0.249305556	4	6.8
1127	0	115	f	201	0.290972222	3	6.6
1128	0	115	f	201	0.332638889	2	6.6
1129	0	115	f	201	0.374305556	1	6.3
1130	0	115	f	201	0.415972222	0	6.6
1131	0	115	f	201	0.457638889	-1	6.5
1132	0	115	f	201	0.499305556	-2	6.9
1133	0	115	f	201	0.540972222	-3	7.2
1134	0	115	f	201	0.582638889	-4	7.6
1135	0	115	f	201	0.624305556	-5	9.4
1136	0	115	f	201	0.665972222	6	9.9
1137	0	115	f	201	0.707638889	5	8.9
1138	0	115	f	201	0.749305556	4	8.7
1139	0	115	f	201	0.790972222	3	9.9
1140	0	115	f	201	0.832638889	2	10.2
1141	0	115	f	201	0.874305556	1	10.6
1142	0	115	f	201	0.915972222	0	10.4
1143	0	115	f	201	0.957638889	-1	10.6
1144	0	115	f	201	0.999305556	-2	8.7
1145	0	115	f	202	0.040972222	-3	8.1
1146	0	115	f	202	0.082638889	-4	8.6
1147	0	115	f	202	0.124305556	-5	8.4
1148	0	115	f	202	0.165972222	-6	8
1149	0	115	f	202	0.207638889	5	8.2
1150	0	115	f	202	0.249305556	4	8.6
1151	0	115	f	202	0.290972222	3	8.8
1152	0	115	f	202	0.332638889	2	9.1
1153	0	115	f	202	0.374305556	1	9.1
1154	0	115	f	202	0.415972222	0	8
1155	0	115	f	202	0.457638889	-1	7.8
1156	0	115	f	202	0.499305556	-2	7.6
1157	0	115	f	202	0.540972222	-3	7.4
1158	0	115	f	202	0.582638889	-4	7
1159	0	115	f	202	0.624305556	-5	7
1160	0	115	f	202	0.665972222	-6	7
1161	0	115	f	202	0.707638889	5	7.2
1162	0	115	f	202	0.749305556	4	7.2
1163	0	115	f	202	0.790972222	3	6.9
1164	0	115	f	202	0.832638889	2	6.8
1165	0	115	f	202	0.874305556	1	6.8
1166	0	115	f	202	0.915972222	0	6.7
1167	0	115	f	202	0.957638889	-1	6.5
1168	0	115	f	202	0.999305556	-2	6.3
1169	0	115	f	203	0.040972222	-3	6.1
1170	1	115	f	203	0.082638889	-4	5.5
1171	1	115	f	203	0.124305556	-5	5.4
1172	1	115	f	203	0.165972222	-6	5.4
1173	1	115	f	203	0.207638889	6	5.6
1174	1	115	f	203	0.249305556	5	5.7
1175	1	115	f	203	0.290972222	4	5.8
1176	1	115	f	203	0.332638889	3	5.7
1177	1	115	f	203	0.374305556	2	5.7
1178	1	115	f	203	0.415972222	1	5.8
1179	1	115	f	203	0.457638889	0	6.1
1180	1	115	f	203	0.499305556	-1	6.2
1181	1	115	f	203	0.540972222	-2	6.3
1182	1	115	f	203	0.582638889	-3	7.1
1183	1	115	f	203	0.624305556	-4	7.5
1184	1	115	f	203	0.665972222	-5	7.8
1185	1	115	f	203	0.707638889	-6	9.1
1186	0	115	f	203	0.749305556	5	8.9
1187	0	115	f	203	0.790972222	4	7.6
1188	0	115	f	203	0.832638889	3	7.4
1189	0	115	f	203	0.874305556	2	7.9
1190	0	115	f	203	0.915972222	1	7.6
1191	0	115	f	203	0.957638889	0	7.2
1192	0	115	f	203	0.999305556	-1	6.7
1193	0	115	f	204	0.040972222	-2	6.4
1194	0	115	f	204	0.082638889	-3	6.3
1195	0	115	f	204	0.124305556	-4	6.3
1196	0	115	f	204	0.165972222	-5	6.4
1197	1	115	f	204	0.207638889	-6	6.3
1198	0	115	f	204	0.249305556	6	6.3
1199	0	115	f	204	0.290972222	5	6.4
1200	0	115	f	204	0.332638889	4	6.4
1201	0	115	f	204	0.374305556	3	6.6
1202	0	115	f	204	0.415972222	2	7.6
1203	0	115	f	204	0.457638889	1	7.1
1204	0	115	f	204	0.499305556	0	6.8
1205	0	115	f	204	0.540972222	-1	7
1206	0	115	f	204	0.582638889	-2	7.5
1207	0	115	f	204	0.624305556	-3	7.5
1208	0	115	f	204	0.665972222	-4	7.4
1209	0	115	f	204	0.707638889	-5	7
1210	0	115	f	204	0.749305556	6	7.3
1211	0	115	f	204	0.790972222	5	7.2
1212	0	115	f	204	0.832638889	4	6.6
1213	0	115	f	204	0.874305556	3	6.5
1214	0	115	f	204	0.915972222	2	6.4
1215	0	115	f	204	0.957638889	1	6.4
1216	0	115	f	204	0.999305556	0	6.2
1217	0	115	f	205	0.040972222	-1	6.4
1218	0	115	f	205	0.082638889	-2	6.4
1219	0	115	f	205	0.124305556	-3	6.4
1220	1	115	f	205	0.165972222	-4	5.9
1221	1	115	f	205	0.207638889	-5	5.4
1222	1	115	f	205	0.249305556	6	5.6
1223	1	115	f	205	0.290972222	5	5.2
1224	1	115	f	205	0.332638889	4	4.8
1225	1	115	f	205	0.374305556	3	5.1
1226	1	115	f	205	0.415972222	2	5.2
1227	1	115	f	205	0.457638889	1	5.9
1228	0	115	f	205	0.499305556	0	5.6
1229	1	115	f	205	0.540972222	-1	6
1230	0	115	f	205	0.582638889	-2	7.3
1231	0	115	f	205	0.624305556	-3	7.3
1232	1	115	f	205	0.665972222	-4	6.5
1233	1	115	f	205	0.707638889	-5	6
1234	1	115	f	205	0.749305556	-6	5
1235	0	115	f	205	0.790972222	5	4.1
1236	0	115	f	205	0.832638889	4	3.9
1237	0	115	f	205	0.874305556	3	3.4
1238	0	115	f	205	0.915972222	2	3.1
1239	0	115	f	205	0.957638889	1	3
1240	0	115	f	205	0.999305556	0	2.8
1241	0	115	f	206	0.040972222	-1	2.8
1242	0	115	f	206	0.082638889	-2	3
1243	0	115	f	206	0.124305556	-3	3.1
1244	0	115	f	206	0.165972222	-4	3.4
1245	0	115	f	206	0.207638889	-5	3.5
1246	0	115	f	206	0.249305556	-6	3.3
1247	0	115	f	206	0.290972222	6	3.5
1248	0	115	f	206	0.332638889	5	3.9
1249	0	115	f	206	0.374305556	4	4.1
1250	0	115	f	206	0.415972222	3	4.6
1251	0	115	f	206	0.457638889	2	4.8
1252	0	115	f	206	0.499305556	1	4.6
1253	0	115	f	206	0.540972222	0	4.7
1254	0	115	f	206	0.582638889	-1	5.2
1255	0	115	f	206	0.624305556	-2	4.7
1256	0	115	f	206	0.665972222	-3	4.5
1257	0	115	f	206	0.707638889	-4	4.3
1258	0	115	f	206	0.749305556	-5	4.2
1259	0	115	f	206	0.790972222	-6	4.8
1260	0	115	f	206	0.832638889	5	5.5
1261	0	115	f	206	0.874305556	4	5.7
1262	0	115	f	206	0.915972222	3	5.9
1263	0	115	f	206	0.957638889	2	6.1
1264	0	115	f	206	0.999305556	1	5.7
1584	0	135	f	200	0.040972222	-4	5.9
1585	0	135	f	200	0.082638889	-5	6
1586	0	135	f	200	0.124305556	-6	5.8
1587	0	135	f	200	0.165972222	5	5.7
1588	0	135	f	200	0.207638889	4	6
1589	0	135	f	200	0.249305556	3	6.3
1590	0	135	f	200	0.290972222	2	6.8
1591	0	135	f	200	0.332638889	1	6.8
1592	0	135	f	200	0.374305556	0	6.5
1593	0	135	f	200	0.415972222	-1	7.4
1594	0	135	f	200	0.457638889	-2	8.4
1595	0	135	f	200	0.499305556	-3	8.2
1596	0	135	f	200	0.540972222	-4	7.6
1597	0	135	f	200	0.582638889	-5	8.2
1598	0	135	f	200	0.624305556	-6	8.4
1599	1	135	f	200	0.665972222	5	7.8
1600	1	135	f	200	0.707638889	4	7.7
1601	1	135	f	200	0.749305556	3	7.7
1602	1	135	f	200	0.790972222	2	7.4
1603	1	135	f	200	0.832638889	1	7.3
1604	1	135	f	200	0.874305556	0	6.8
1605	1	135	f	200	0.915972222	-1	6.6
1606	1	135	f	200	0.957638889	-2	7.1
1607	1	135	f	200	0.999305556	-3	6.6
1608	0	135	f	201	0.040972222	-4	6.7
1609	0	135	f	201	0.082638889	-5	6.5
1610	0	135	f	201	0.124305556	-6	6.3
1611	0	135	f	201	0.165972222	6	6.4
1612	0	135	f	201	0.207638889	5	6.4
1613	1	135	f	201	0.249305556	4	6.8
1614	1	135	f	201	0.290972222	3	6.6
1615	1	135	f	201	0.332638889	2	6.6
1616	0	135	f	201	0.374305556	1	6.3
1617	0	135	f	201	0.415972222	0	6.6
1618	0	135	f	201	0.457638889	-1	6.5
1619	1	135	f	201	0.499305556	-2	6.9
1620	1	135	f	201	0.540972222	-3	7.2
1621	1	135	f	201	0.582638889	-4	7.6
1622	1	135	f	201	0.624305556	-5	9.4
1623	1	135	f	201	0.665972222	6	9.9
1624	1	135	f	201	0.707638889	5	8.9
1625	1	135	f	201	0.749305556	4	8.7
1626	1	135	f	201	0.790972222	3	9.9
1627	1	135	f	201	0.832638889	2	10.2
1628	1	135	f	201	0.874305556	1	10.6
1629	1	135	f	201	0.915972222	0	10.4
1630	1	135	f	201	0.957638889	-1	10.6
1631	1	135	f	201	0.999305556	-2	8.7
1632	1	135	f	202	0.040972222	-3	8.1
1633	1	135	f	202	0.082638889	-4	8.6
1634	1	135	f	202	0.124305556	-5	8.4
1635	1	135	f	202	0.165972222	-6	8
1636	1	135	f	202	0.207638889	5	8.2
1637	1	135	f	202	0.249305556	4	8.6
1638	1	135	f	202	0.290972222	3	8.8
1639	1	135	f	202	0.332638889	2	9.1
1640	0	135	f	202	0.374305556	1	9.1
1641	0	135	f	202	0.415972222	0	8
1642	0	135	f	202	0.457638889	-1	7.8
1643	0	135	f	202	0.499305556	-2	7.6
1644	1	135	f	202	0.540972222	-3	7.4
1645	0	135	f	202	0.582638889	-4	7
1646	0	135	f	202	0.624305556	-5	7
1647	0	135	f	202	0.665972222	-6	7
1648	0	135	f	202	0.707638889	5	7.2
1649	0	135	f	202	0.749305556	4	7.2
1650	0	135	f	202	0.790972222	3	6.9
1651	0	135	f	202	0.832638889	2	6.8
1652	0	135	f	202	0.874305556	1	6.8
1653	0	135	f	202	0.915972222	0	6.7
1654	1	135	f	202	0.957638889	-1	6.5
1655	1	135	f	202	0.999305556	-2	6.3
1656	1	135	f	203	0.040972222	-3	6.1
1657	1	135	f	203	0.082638889	-4	5.5
1658	1	135	f	203	0.124305556	-5	5.4
1659	1	135	f	203	0.165972222	-6	5.4
1660	1	135	f	203	0.207638889	6	5.6
1661	1	135	f	203	0.249305556	5	5.7
1662	1	135	f	203	0.290972222	4	5.8
1663	1	135	f	203	0.332638889	3	5.7
1664	1	135	f	203	0.374305556	2	5.7
1665	1	135	f	203	0.415972222	1	5.8
1666	1	135	f	203	0.457638889	0	6.1
1667	1	135	f	203	0.499305556	-1	6.2
1668	1	135	f	203	0.540972222	-2	6.3
1669	1	135	f	203	0.582638889	-3	7.1
1670	1	135	f	203	0.624305556	-4	7.5
1671	1	135	f	203	0.665972222	-5	7.8
1672	1	135	f	203	0.707638889	-6	9.1
1673	0	135	f	203	0.749305556	5	8.9
1674	0	135	f	203	0.790972222	4	7.6
1675	0	135	f	203	0.832638889	3	7.4
1676	0	135	f	203	0.874305556	2	7.9
1677	0	135	f	203	0.915972222	1	7.6
1678	0	135	f	203	0.957638889	0	7.2
1679	0	135	f	203	0.999305556	-1	6.7
1680	0	135	f	204	0.040972222	-2	6.4
1681	0	135	f	204	0.082638889	-3	6.3
1682	1	135	f	204	0.124305556	-4	6.3
1683	1	135	f	204	0.165972222	-5	6.4
1684	1	135	f	204	0.207638889	-6	6.3
1685	1	135	f	204	0.249305556	6	6.3
1686	1	135	f	204	0.290972222	5	6.4
1687	1	135	f	204	0.332638889	4	6.4
1688	1	135	f	204	0.374305556	3	6.6
1689	1	135	f	204	0.415972222	2	7.6
1690	1	135	f	204	0.457638889	1	7.1
1691	1	135	f	204	0.499305556	0	6.8
1692	1	135	f	204	0.540972222	-1	7
1693	1	135	f	204	0.582638889	-2	7.5
1694	1	135	f	204	0.624305556	-3	7.5
1695	1	135	f	204	0.665972222	-4	7.4
1696	1	135	f	204	0.707638889	-5	7
1697	1	135	f	204	0.749305556	6	7.3
1698	1	135	f	204	0.790972222	5	7.2
1699	1	135	f	204	0.832638889	4	6.6
1700	1	135	f	204	0.874305556	3	6.5
1701	1	135	f	204	0.915972222	2	6.4
1702	1	135	f	204	0.957638889	1	6.4
1703	1	135	f	204	0.999305556	0	6.2
1704	1	135	f	205	0.040972222	-1	6.4
1705	0	135	f	205	0.082638889	-2	6.4
1706	0	135	f	205	0.124305556	-3	6.4
1707	0	135	f	205	0.165972222	-4	5.9
1708	0	135	f	205	0.207638889	-5	5.4
1709	1	135	f	205	0.249305556	6	5.6
1710	1	135	f	205	0.290972222	5	5.2
1711	1	135	f	205	0.332638889	4	4.8
1712	1	135	f	205	0.374305556	3	5.1
1713	1	135	f	205	0.415972222	2	5.2
1714	1	135	f	205	0.457638889	1	5.9
1715	1	135	f	205	0.499305556	0	5.6
1716	1	135	f	205	0.540972222	-1	6
1717	1	135	f	205	0.582638889	-2	7.3
1718	1	135	f	205	0.624305556	-3	7.3
1719	1	135	f	205	0.665972222	-4	6.5
1720	1	135	f	205	0.707638889	-5	6
1721	1	135	f	205	0.749305556	-6	5
1722	1	135	f	205	0.790972222	5	4.1
1723	1	135	f	205	0.832638889	4	3.9
1724	1	135	f	205	0.874305556	3	3.4
1725	1	135	f	205	0.915972222	2	3.1
1726	1	135	f	205	0.957638889	1	3
1727	1	135	f	205	0.999305556	0	2.8
1728	0	135	f	206	0.040972222	-1	2.8
1729	1	135	f	206	0.082638889	-2	3
1730	0	135	f	206	0.124305556	-3	3.1
1731	1	135	f	206	0.165972222	-4	3.4
1732	1	135	f	206	0.207638889	-5	3.5
1733	1	135	f	206	0.249305556	-6	3.3
1734	0	135	f	206	0.290972222	6	3.5
1735	0	135	f	206	0.332638889	5	3.9
1736	0	135	f	206	0.374305556	4	4.1
1737	0	135	f	206	0.415972222	3	4.6
1738	0	135	f	206	0.457638889	2	4.8
1739	0	135	f	206	0.499305556	1	4.6
1740	0	135	f	206	0.540972222	0	4.7
1741	0	135	f	206	0.582638889	-1	5.2
1742	0	135	f	206	0.624305556	-2	4.7
1743	0	135	f	206	0.665972222	-3	4.5
1744	0	135	f	206	0.707638889	-4	4.3
1745	0	135	f	206	0.749305556	-5	4.2
1746	0	135	f	206	0.790972222	-6	4.8
1747	0	135	f	206	0.832638889	5	5.5
1748	0	135	f	206	0.874305556	4	5.7
1749	0	135	f	206	0.915972222	3	5.9
1750	0	135	f	206	0.957638889	2	6.1
1751	0	135	f	206	0.999305556	1	5.7
2196	0	155	f	200	0.040972222	-4	5.9
2197	0	155	f	200	0.082638889	-5	6
2198	0	155	f	200	0.124305556	-6	5.8
2199	0	155	f	200	0.165972222	5	5.7
2200	0	155	f	200	0.207638889	4	6
2201	0	155	f	200	0.249305556	3	6.3
2202	0	155	f	200	0.290972222	2	6.8
2203	0	155	f	200	0.332638889	1	6.8
2204	0	155	f	200	0.374305556	0	6.5
2205	0	155	f	200	0.415972222	-1	7.4
2206	0	155	f	200	0.457638889	-2	8.4
2207	0	155	f	200	0.499305556	-3	8.2
2208	0	155	f	200	0.540972222	-4	7.6
2209	0	155	f	200	0.582638889	-5	8.2
2210	0	155	f	200	0.624305556	-6	8.4
2211	0	155	f	200	0.665972222	5	7.8
2212	0	155	f	200	0.707638889	4	7.7
2213	0	155	f	200	0.749305556	3	7.7
2214	1	155	f	200	0.790972222	2	7.4
2215	1	155	f	200	0.832638889	1	7.3
2216	0	155	f	200	0.874305556	0	6.8
2217	0	155	f	200	0.915972222	-1	6.6
2218	0	155	f	200	0.957638889	-2	7.1
2219	0	155	f	200	0.999305556	-3	6.6
2220	0	155	f	201	0.040972222	-4	6.7
2221	0	155	f	201	0.082638889	-5	6.5
2222	0	155	f	201	0.124305556	-6	6.3
2223	0	155	f	201	0.165972222	6	6.4
2224	0	155	f	201	0.207638889	5	6.4
2225	0	155	f	201	0.249305556	4	6.8
2226	0	155	f	201	0.290972222	3	6.6
2227	0	155	f	201	0.332638889	2	6.6
2228	0	155	f	201	0.374305556	1	6.3
2229	0	155	f	201	0.415972222	0	6.6
2230	1	155	f	201	0.457638889	-1	6.5
2231	0	155	f	201	0.499305556	-2	6.9
2232	0	155	f	201	0.540972222	-3	7.2
2233	0	155	f	201	0.582638889	-4	7.6
2234	0	155	f	201	0.624305556	-5	9.4
2235	0	155	f	201	0.665972222	6	9.9
2236	0	155	f	201	0.707638889	5	8.9
2237	0	155	f	201	0.749305556	4	8.7
2238	0	155	f	201	0.790972222	3	9.9
2239	1	155	f	201	0.832638889	2	10.2
2240	1	155	f	201	0.874305556	1	10.6
2241	1	155	f	201	0.915972222	0	10.4
2242	1	155	f	201	0.957638889	-1	10.6
2243	1	155	f	201	0.999305556	-2	8.7
2244	1	155	f	202	0.040972222	-3	8.1
2245	0	155	f	202	0.082638889	-4	8.6
2246	0	155	f	202	0.124305556	-5	8.4
2247	0	155	f	202	0.165972222	-6	8
2248	0	155	f	202	0.207638889	5	8.2
2249	0	155	f	202	0.249305556	4	8.6
2250	0	155	f	202	0.290972222	3	8.8
2251	0	155	f	202	0.332638889	2	9.1
2252	0	155	f	202	0.374305556	1	9.1
2253	0	155	f	202	0.415972222	0	8
2254	0	155	f	202	0.457638889	-1	7.8
2255	0	155	f	202	0.499305556	-2	7.6
2256	0	155	f	202	0.540972222	-3	7.4
2257	0	155	f	202	0.582638889	-4	7
2258	0	155	f	202	0.624305556	-5	7
2259	0	155	f	202	0.665972222	-6	7
2260	0	155	f	202	0.707638889	5	7.2
2261	0	155	f	202	0.749305556	4	7.2
2262	0	155	f	202	0.790972222	3	6.9
2263	0	155	f	202	0.832638889	2	6.8
2264	0	155	f	202	0.874305556	1	6.8
2265	0	155	f	202	0.915972222	0	6.7
2266	0	155	f	202	0.957638889	-1	6.5
2267	0	155	f	202	0.999305556	-2	6.3
2268	0	155	f	203	0.040972222	-3	6.1
2269	0	155	f	203	0.082638889	-4	5.5
2270	0	155	f	203	0.124305556	-5	5.4
2271	0	155	f	203	0.165972222	-6	5.4
2272	0	155	f	203	0.207638889	6	5.6
2273	0	155	f	203	0.249305556	5	5.7
2274	0	155	f	203	0.290972222	4	5.8
2275	0	155	f	203	0.332638889	3	5.7
2276	0	155	f	203	0.374305556	2	5.7
2277	0	155	f	203	0.415972222	1	5.8
2278	0	155	f	203	0.457638889	0	6.1
2279	0	155	f	203	0.499305556	-1	6.2
2280	0	155	f	203	0.540972222	-2	6.3
2281	0	155	f	203	0.582638889	-3	7.1
2282	0	155	f	203	0.624305556	-4	7.5
2283	0	155	f	203	0.665972222	-5	7.8
2284	0	155	f	203	0.707638889	-6	9.1
2285	0	155	f	203	0.749305556	5	8.9
2286	0	155	f	203	0.790972222	4	7.6
2287	0	155	f	203	0.832638889	3	7.4
2288	0	155	f	203	0.874305556	2	7.9
2289	0	155	f	203	0.915972222	1	7.6
2290	0	155	f	203	0.957638889	0	7.2
2291	0	155	f	203	0.999305556	-1	6.7
2292	0	155	f	204	0.040972222	-2	6.4
2293	0	155	f	204	0.082638889	-3	6.3
2294	0	155	f	204	0.124305556	-4	6.3
2295	0	155	f	204	0.165972222	-5	6.4
2296	0	155	f	204	0.207638889	-6	6.3
2297	0	155	f	204	0.249305556	6	6.3
2298	0	155	f	204	0.290972222	5	6.4
2299	0	155	f	204	0.332638889	4	6.4
2300	0	155	f	204	0.374305556	3	6.6
2301	0	155	f	204	0.415972222	2	7.6
2302	0	155	f	204	0.457638889	1	7.1
2303	1	155	f	204	0.499305556	0	6.8
2304	1	155	f	204	0.540972222	-1	7
2305	1	155	f	204	0.582638889	-2	7.5
2306	1	155	f	204	0.624305556	-3	7.5
2307	1	155	f	204	0.665972222	-4	7.4
2308	0	155	f	204	0.707638889	-5	7
2309	0	155	f	204	0.749305556	6	7.3
2310	0	155	f	204	0.790972222	5	7.2
2311	0	155	f	204	0.832638889	4	6.6
2312	0	155	f	204	0.874305556	3	6.5
2313	0	155	f	204	0.915972222	2	6.4
2314	1	155	f	204	0.957638889	1	6.4
2315	1	155	f	204	0.999305556	0	6.2
2316	1	155	f	205	0.040972222	-1	6.4
2317	0	155	f	205	0.082638889	-2	6.4
2318	0	155	f	205	0.124305556	-3	6.4
2319	0	155	f	205	0.165972222	-4	5.9
2320	0	155	f	205	0.207638889	-5	5.4
2321	0	155	f	205	0.249305556	6	5.6
2322	0	155	f	205	0.290972222	5	5.2
2323	0	155	f	205	0.332638889	4	4.8
2324	0	155	f	205	0.374305556	3	5.1
2325	1	155	f	205	0.415972222	2	5.2
2326	1	155	f	205	0.457638889	1	5.9
2327	1	155	f	205	0.499305556	0	5.6
2328	1	155	f	205	0.540972222	-1	6
2329	1	155	f	205	0.582638889	-2	7.3
2330	1	155	f	205	0.624305556	-3	7.3
2331	1	155	f	205	0.665972222	-4	6.5
2332	1	155	f	205	0.707638889	-5	6
2333	1	155	f	205	0.749305556	-6	5
2334	1	155	f	205	0.790972222	5	4.1
2335	1	155	f	205	0.832638889	4	3.9
2336	1	155	f	205	0.874305556	3	3.4
2337	1	155	f	205	0.915972222	2	3.1
2338	1	155	f	205	0.957638889	1	3
2339	1	155	f	205	0.999305556	0	2.8
2340	1	155	f	206	0.040972222	-1	2.8
2341	1	155	f	206	0.082638889	-2	3
2342	0	155	f	206	0.124305556	-3	3.1
2343	0	155	f	206	0.165972222	-4	3.4
2344	0	155	f	206	0.207638889	-5	3.5
2345	0	155	f	206	0.249305556	-6	3.3
2346	0	155	f	206	0.290972222	6	3.5
2347	0	155	f	206	0.332638889	5	3.9
2348	1	155	f	206	0.374305556	4	4.1
2349	1	155	f	206	0.415972222	3	4.6
2350	1	155	f	206	0.457638889	2	4.8
2351	1	155	f	206	0.499305556	1	4.6
2352	1	155	f	206	0.540972222	0	4.7
2353	1	155	f	206	0.582638889	-1	5.2
2354	1	155	f	206	0.624305556	-2	4.7
2355	1	155	f	206	0.665972222	-3	4.5
2356	1	155	f	206	0.707638889	-4	4.3
2357	1	155	f	206	0.749305556	-5	4.2
2358	1	155	f	206	0.790972222	-6	4.8
2359	1	155	f	206	0.832638889	5	5.5
2360	1	155	f	206	0.874305556	4	5.7
2361	1	155	f	206	0.915972222	3	5.9
2362	1	155	f	206	0.957638889	2	6.1
2363	0	155	f	206	0.999305556	1	5.7
3118	0	185	f	200	0.040972222	-4	5.9
3119	0	185	f	200	0.082638889	-5	6
3120	0	185	f	200	0.124305556	-6	5.8
3121	0	185	f	200	0.165972222	5	5.7
3122	0	185	f	200	0.207638889	4	6
3123	0	185	f	200	0.249305556	3	6.3
3124	0	185	f	200	0.290972222	2	6.8
3125	0	185	f	200	0.332638889	1	6.8
3126	0	185	f	200	0.374305556	0	6.5
3127	0	185	f	200	0.415972222	-1	7.4
3128	0	185	f	200	0.457638889	-2	8.4
3129	0	185	f	200	0.499305556	-3	8.2
3130	0	185	f	200	0.540972222	-4	7.6
3131	0	185	f	200	0.582638889	-5	8.2
3132	0	185	f	200	0.624305556	-6	8.4
3133	0	185	f	200	0.665972222	5	7.8
3134	0	185	f	200	0.707638889	4	7.7
3135	0	185	f	200	0.749305556	3	7.7
3136	0	185	f	200	0.790972222	2	7.4
3137	0	185	f	200	0.832638889	1	7.3
3138	0	185	f	200	0.874305556	0	6.8
3139	1	185	f	200	0.915972222	-1	6.6
3140	1	185	f	200	0.957638889	-2	7.1
3141	0	185	f	200	0.999305556	-3	6.6
3142	0	185	f	201	0.040972222	-4	6.7
3143	0	185	f	201	0.082638889	-5	6.5
3144	0	185	f	201	0.124305556	-6	6.3
3145	0	185	f	201	0.165972222	6	6.4
3146	0	185	f	201	0.207638889	5	6.4
3147	1	185	f	201	0.249305556	4	6.8
3148	1	185	f	201	0.290972222	3	6.6
3149	1	185	f	201	0.332638889	2	6.6
3150	1	185	f	201	0.374305556	1	6.3
3151	1	185	f	201	0.415972222	0	6.6
3152	1	185	f	201	0.457638889	-1	6.5
3153	1	185	f	201	0.499305556	-2	6.9
3154	0	185	f	201	0.540972222	-3	7.2
3155	0	185	f	201	0.582638889	-4	7.6
3156	0	185	f	201	0.624305556	-5	9.4
3157	0	185	f	201	0.665972222	6	9.9
3158	0	185	f	201	0.707638889	5	8.9
3159	0	185	f	201	0.749305556	4	8.7
3160	0	185	f	201	0.790972222	3	9.9
3161	0	185	f	201	0.832638889	2	10.2
3162	0	185	f	201	0.874305556	1	10.6
3163	0	185	f	201	0.915972222	0	10.4
3164	0	185	f	201	0.957638889	-1	10.6
3165	0	185	f	201	0.999305556	-2	8.7
3166	1	185	f	202	0.040972222	-3	8.1
3167	1	185	f	202	0.082638889	-4	8.6
3168	0	185	f	202	0.124305556	-5	8.4
3169	0	185	f	202	0.165972222	-6	8
3170	0	185	f	202	0.207638889	5	8.2
3171	0	185	f	202	0.249305556	4	8.6
3172	0	185	f	202	0.290972222	3	8.8
3173	0	185	f	202	0.332638889	2	9.1
3174	0	185	f	202	0.374305556	1	9.1
3175	0	185	f	202	0.415972222	0	8
3176	0	185	f	202	0.457638889	-1	7.8
3177	0	185	f	202	0.499305556	-2	7.6
3178	0	185	f	202	0.540972222	-3	7.4
3179	0	185	f	202	0.582638889	-4	7
3180	0	185	f	202	0.624305556	-5	7
3181	0	185	f	202	0.665972222	-6	7
3182	0	185	f	202	0.707638889	5	7.2
3183	0	185	f	202	0.749305556	4	7.2
3184	0	185	f	202	0.790972222	3	6.9
3185	0	185	f	202	0.832638889	2	6.8
3186	0	185	f	202	0.874305556	1	6.8
3187	0	185	f	202	0.915972222	0	6.7
3188	0	185	f	202	0.957638889	-1	6.5
3189	0	185	f	202	0.999305556	-2	6.3
3190	0	185	f	203	0.040972222	-3	6.1
3191	0	185	f	203	0.082638889	-4	5.5
3192	0	185	f	203	0.124305556	-5	5.4
3193	0	185	f	203	0.165972222	-6	5.4
3194	0	185	f	203	0.207638889	6	5.6
3195	0	185	f	203	0.249305556	5	5.7
3196	1	185	f	203	0.290972222	4	5.8
3197	1	185	f	203	0.332638889	3	5.7
3198	1	185	f	203	0.374305556	2	5.7
3199	1	185	f	203	0.415972222	1	5.8
3200	1	185	f	203	0.457638889	0	6.1
3201	1	185	f	203	0.499305556	-1	6.2
3202	1	185	f	203	0.540972222	-2	6.3
3203	1	185	f	203	0.582638889	-3	7.1
3204	0	185	f	203	0.624305556	-4	7.5
3205	0	185	f	203	0.665972222	-5	7.8
3206	0	185	f	203	0.707638889	-6	9.1
3207	0	185	f	203	0.749305556	5	8.9
3208	0	185	f	203	0.790972222	4	7.6
3209	0	185	f	203	0.832638889	3	7.4
3210	0	185	f	203	0.874305556	2	7.9
3211	0	185	f	203	0.915972222	1	7.6
3212	0	185	f	203	0.957638889	0	7.2
3213	0	185	f	203	0.999305556	-1	6.7
3214	0	185	f	204	0.040972222	-2	6.4
3215	0	185	f	204	0.082638889	-3	6.3
3216	0	185	f	204	0.124305556	-4	6.3
3217	0	185	f	204	0.165972222	-5	6.4
3218	0	185	f	204	0.207638889	-6	6.3
3219	0	185	f	204	0.249305556	6	6.3
3220	0	185	f	204	0.290972222	5	6.4
3221	1	185	f	204	0.332638889	4	6.4
3222	1	185	f	204	0.374305556	3	6.6
3223	1	185	f	204	0.415972222	2	7.6
3224	1	185	f	204	0.457638889	1	7.1
3225	1	185	f	204	0.499305556	0	6.8
3226	1	185	f	204	0.540972222	-1	7
3227	1	185	f	204	0.582638889	-2	7.5
3228	0	185	f	204	0.624305556	-3	7.5
3229	0	185	f	204	0.665972222	-4	7.4
3230	0	185	f	204	0.707638889	-5	7
3231	0	185	f	204	0.749305556	6	7.3
3232	0	185	f	204	0.790972222	5	7.2
3233	0	185	f	204	0.832638889	4	6.6
3234	0	185	f	204	0.874305556	3	6.5
3235	0	185	f	204	0.915972222	2	6.4
3236	0	185	f	204	0.957638889	1	6.4
3237	0	185	f	204	0.999305556	0	6.2
3238	0	185	f	205	0.040972222	-1	6.4
3239	0	185	f	205	0.082638889	-2	6.4
3240	0	185	f	205	0.124305556	-3	6.4
3241	0	185	f	205	0.165972222	-4	5.9
3242	0	185	f	205	0.207638889	-5	5.4
3243	0	185	f	205	0.249305556	6	5.6
3244	0	185	f	205	0.290972222	5	5.2
3245	0	185	f	205	0.332638889	4	4.8
3246	0	185	f	205	0.374305556	3	5.1
3247	0	185	f	205	0.415972222	2	5.2
3248	0	185	f	205	0.457638889	1	5.9
3249	0	185	f	205	0.499305556	0	5.6
3250	1	185	f	205	0.540972222	-1	6
3251	1	185	f	205	0.582638889	-2	7.3
3252	1	185	f	205	0.624305556	-3	7.3
3253	1	185	f	205	0.665972222	-4	6.5
3254	1	185	f	205	0.707638889	-5	6
3255	1	185	f	205	0.749305556	-6	5
3256	0	185	f	205	0.790972222	5	4.1
3257	0	185	f	205	0.832638889	4	3.9
3258	0	185	f	205	0.874305556	3	3.4
3259	0	185	f	205	0.915972222	2	3.1
3260	0	185	f	205	0.957638889	1	3
3261	1	185	f	205	0.999305556	0	2.8
3262	0	185	f	206	0.040972222	-1	2.8
3263	0	185	f	206	0.082638889	-2	3
3264	0	185	f	206	0.124305556	-3	3.1
3265	0	185	f	206	0.165972222	-4	3.4
3266	0	185	f	206	0.207638889	-5	3.5
3267	0	185	f	206	0.249305556	-6	3.3
3268	0	185	f	206	0.290972222	6	3.5
3269	0	185	f	206	0.332638889	5	3.9
3270	0	185	f	206	0.374305556	4	4.1
3271	0	185	f	206	0.415972222	3	4.6
3272	0	185	f	206	0.457638889	2	4.8
3273	1	185	f	206	0.499305556	1	4.6
3274	1	185	f	206	0.540972222	0	4.7
3275	1	185	f	206	0.582638889	-1	5.2
3276	1	185	f	206	0.624305556	-2	4.7
3277	1	185	f	206	0.665972222	-3	4.5
3278	1	185	f	206	0.707638889	-4	4.3
3279	1	185	f	206	0.749305556	-5	4.2
3280	0	185	f	206	0.790972222	-6	4.8
3281	0	185	f	206	0.832638889	5	5.5
3282	0	185	f	206	0.874305556	4	5.7
3283	0	185	f	206	0.915972222	3	5.9
3284	0	185	f	206	0.957638889	2	6.1
3285	0	185	f	206	0.999305556	1	5.7
3970	0	195	f	200	0.040972222	-4	5.9
3971	0	195	f	200	0.082638889	-5	6
3972	0	195	f	200	0.124305556	-6	5.8
3973	0	195	f	200	0.165972222	5	5.7
3974	0	195	f	200	0.207638889	4	6
3975	0	195	f	200	0.249305556	3	6.3
3976	0	195	f	200	0.290972222	2	6.8
3977	0	195	f	200	0.332638889	1	6.8
3978	0	195	f	200	0.374305556	0	6.5
3979	0	195	f	200	0.415972222	-1	7.4
3980	0	195	f	200	0.457638889	-2	8.4
3981	0	195	f	200	0.499305556	-3	8.2
3982	0	195	f	200	0.540972222	-4	7.6
3983	0	195	f	200	0.582638889	-5	8.2
3984	0	195	f	200	0.624305556	-6	8.4
3985	0	195	f	200	0.665972222	5	7.8
3986	0	195	f	200	0.707638889	4	7.7
3987	0	195	f	200	0.749305556	3	7.7
3988	0	195	f	200	0.790972222	2	7.4
3989	0	195	f	200	0.832638889	1	7.3
3990	0	195	f	200	0.874305556	0	6.8
3991	0	195	f	200	0.915972222	-1	6.6
3992	0	195	f	200	0.957638889	-2	7.1
3993	0	195	f	200	0.999305556	-3	6.6
3994	0	195	f	201	0.040972222	-4	6.7
3995	0	195	f	201	0.082638889	-5	6.5
3996	0	195	f	201	0.124305556	-6	6.3
3997	0	195	f	201	0.165972222	6	6.4
3998	0	195	f	201	0.207638889	5	6.4
3999	0	195	f	201	0.249305556	4	6.8
4000	0	195	f	201	0.290972222	3	6.6
4001	0	195	f	201	0.332638889	2	6.6
4002	0	195	f	201	0.374305556	1	6.3
4003	0	195	f	201	0.415972222	0	6.6
4004	0	195	f	201	0.457638889	-1	6.5
4005	0	195	f	201	0.499305556	-2	6.9
4006	0	195	f	201	0.540972222	-3	7.2
4007	0	195	f	201	0.582638889	-4	7.6
4008	0	195	f	201	0.624305556	-5	9.4
4009	0	195	f	201	0.665972222	6	9.9
4010	0	195	f	201	0.707638889	5	8.9
4011	0	195	f	201	0.749305556	4	8.7
4012	0	195	f	201	0.790972222	3	9.9
4013	0	195	f	201	0.832638889	2	10.2
4014	0	195	f	201	0.874305556	1	10.6
4015	0	195	f	201	0.915972222	0	10.4
4016	0	195	f	201	0.957638889	-1	10.6
4017	0	195	f	201	0.999305556	-2	8.7
4018	0	195	f	202	0.040972222	-3	8.1
4019	0	195	f	202	0.082638889	-4	8.6
4020	0	195	f	202	0.124305556	-5	8.4
4021	0	195	f	202	0.165972222	-6	8
4022	0	195	f	202	0.207638889	5	8.2
4023	0	195	f	202	0.249305556	4	8.6
4024	0	195	f	202	0.290972222	3	8.8
4025	0	195	f	202	0.332638889	2	9.1
4026	0	195	f	202	0.374305556	1	9.1
4027	0	195	f	202	0.415972222	0	8
4028	0	195	f	202	0.457638889	-1	7.8
4029	0	195	f	202	0.499305556	-2	7.6
4030	0	195	f	202	0.540972222	-3	7.4
4031	0	195	f	202	0.582638889	-4	7
4032	0	195	f	202	0.624305556	-5	7
4033	0	195	f	202	0.665972222	-6	7
4034	0	195	f	202	0.707638889	5	7.2
4035	0	195	f	202	0.749305556	4	7.2
4036	0	195	f	202	0.790972222	3	6.9
4037	0	195	f	202	0.832638889	2	6.8
4038	0	195	f	202	0.874305556	1	6.8
4039	0	195	f	202	0.915972222	0	6.7
4040	0	195	f	202	0.957638889	-1	6.5
4041	0	195	f	202	0.999305556	-2	6.3
4042	0	195	f	203	0.040972222	-3	6.1
4043	0	195	f	203	0.082638889	-4	5.5
4044	0	195	f	203	0.124305556	-5	5.4
4045	0	195	f	203	0.165972222	-6	5.4
4046	0	195	f	203	0.207638889	6	5.6
4047	0	195	f	203	0.249305556	5	5.7
4048	0	195	f	203	0.290972222	4	5.8
4049	0	195	f	203	0.332638889	3	5.7
4050	0	195	f	203	0.374305556	2	5.7
4051	0	195	f	203	0.415972222	1	5.8
4052	0	195	f	203	0.457638889	0	6.1
4053	0	195	f	203	0.499305556	-1	6.2
4054	0	195	f	203	0.540972222	-2	6.3
4055	0	195	f	203	0.582638889	-3	7.1
4056	0	195	f	203	0.624305556	-4	7.5
4057	0	195	f	203	0.665972222	-5	7.8
4058	0	195	f	203	0.707638889	-6	9.1
4059	0	195	f	203	0.749305556	5	8.9
4060	0	195	f	203	0.790972222	4	7.6
4061	0	195	f	203	0.832638889	3	7.4
4062	0	195	f	203	0.874305556	2	7.9
4063	0	195	f	203	0.915972222	1	7.6
4064	0	195	f	203	0.957638889	0	7.2
4065	0	195	f	203	0.999305556	-1	6.7
4066	0	195	f	204	0.040972222	-2	6.4
4067	0	195	f	204	0.082638889	-3	6.3
4068	0	195	f	204	0.124305556	-4	6.3
4069	0	195	f	204	0.165972222	-5	6.4
4070	0	195	f	204	0.207638889	-6	6.3
4071	0	195	f	204	0.249305556	6	6.3
4072	0	195	f	204	0.290972222	5	6.4
4073	0	195	f	204	0.332638889	4	6.4
4074	0	195	f	204	0.374305556	3	6.6
4075	0	195	f	204	0.415972222	2	7.6
4076	0	195	f	204	0.457638889	1	7.1
4077	0	195	f	204	0.499305556	0	6.8
4078	0	195	f	204	0.540972222	-1	7
4079	0	195	f	204	0.582638889	-2	7.5
4080	0	195	f	204	0.624305556	-3	7.5
4081	0	195	f	204	0.665972222	-4	7.4
4082	0	195	f	204	0.707638889	-5	7
4083	0	195	f	204	0.749305556	6	7.3
4084	0	195	f	204	0.790972222	5	7.2
4085	0	195	f	204	0.832638889	4	6.6
4086	0	195	f	204	0.874305556	3	6.5
4087	0	195	f	204	0.915972222	2	6.4
4088	0	195	f	204	0.957638889	1	6.4
4089	0	195	f	204	0.999305556	0	6.2
4090	0	195	f	205	0.040972222	-1	6.4
4091	0	195	f	205	0.082638889	-2	6.4
4092	0	195	f	205	0.124305556	-3	6.4
4093	0	195	f	205	0.165972222	-4	5.9
4094	0	195	f	205	0.207638889	-5	5.4
4095	0	195	f	205	0.249305556	6	5.6
4096	0	195	f	205	0.290972222	5	5.2
4097	0	195	f	205	0.332638889	4	4.8
4098	0	195	f	205	0.374305556	3	5.1
4099	0	195	f	205	0.415972222	2	5.2
4100	0	195	f	205	0.457638889	1	5.9
4101	0	195	f	205	0.499305556	0	5.6
4102	0	195	f	205	0.540972222	-1	6
4103	0	195	f	205	0.582638889	-2	7.3
4104	0	195	f	205	0.624305556	-3	7.3
4105	0	195	f	205	0.665972222	-4	6.5
4106	0	195	f	205	0.707638889	-5	6
4107	0	195	f	205	0.749305556	-6	5
4108	0	195	f	205	0.790972222	5	4.1
4109	0	195	f	205	0.832638889	4	3.9
4110	0	195	f	205	0.874305556	3	3.4
4111	0	195	f	205	0.915972222	2	3.1
4112	0	195	f	205	0.957638889	1	3
4113	0	195	f	205	0.999305556	0	2.8
4114	0	195	f	206	0.040972222	-1	2.8
4115	0	195	f	206	0.082638889	-2	3
4116	0	195	f	206	0.124305556	-3	3.1
4117	0	195	f	206	0.165972222	-4	3.4
4118	0	195	f	206	0.207638889	-5	3.5
4119	0	195	f	206	0.249305556	-6	3.3
4120	0	195	f	206	0.290972222	6	3.5
4121	0	195	f	206	0.332638889	5	3.9
4122	0	195	f	206	0.374305556	4	4.1
4123	0	195	f	206	0.415972222	3	4.6
4124	0	195	f	206	0.457638889	2	4.8
4125	0	195	f	206	0.499305556	1	4.6
4126	0	195	f	206	0.540972222	0	4.7
4127	0	195	f	206	0.582638889	-1	5.2
4128	0	195	f	206	0.624305556	-2	4.7
4129	0	195	f	206	0.665972222	-3	4.5
4130	0	195	f	206	0.707638889	-4	4.3
4131	0	195	f	206	0.749305556	-5	4.2
4132	0	195	f	206	0.790972222	-6	4.8
4133	0	195	f	206	0.832638889	5	5.5
4134	0	195	f	206	0.874305556	4	5.7
4135	0	195	f	206	0.915972222	3	5.9
4136	0	195	f	206	0.957638889	2	6.1
4137	0	195	f	206	0.999305556	1	5.7
4799	0	205	m	200	0.624305556	-6	8.4
4800	0	205	m	200	0.665972222	5	7.8
4801	0	205	m	200	0.707638889	4	7.7
4802	0	205	m	200	0.749305556	3	7.7
4803	0	205	m	200	0.790972222	2	7.4
4804	0	205	m	200	0.832638889	1	7.3
4805	0	205	m	200	0.874305556	0	6.8
4806	0	205	m	200	0.915972222	-1	6.6
4807	0	205	m	200	0.957638889	-2	7.1
4808	0	205	m	200	0.999305556	-3	6.6
4809	0	205	m	201	0.040972222	-4	6.7
4810	0	205	m	201	0.082638889	-5	6.5
4811	0	205	m	201	0.124305556	-6	6.3
4812	0	205	m	201	0.165972222	6	6.4
4813	0	205	m	201	0.207638889	5	6.4
4814	0	205	m	201	0.249305556	4	6.8
4815	0	205	m	201	0.290972222	3	6.6
4816	0	205	m	201	0.332638889	2	6.6
4817	0	205	m	201	0.374305556	1	6.3
4818	0	205	m	201	0.415972222	0	6.6
4819	0	205	m	201	0.457638889	-1	6.5
4820	0	205	m	201	0.499305556	-2	6.9
4821	0	205	m	201	0.540972222	-3	7.2
4822	0	205	m	201	0.582638889	-4	7.6
4823	0	205	m	201	0.624305556	-5	9.4
4824	0	205	m	201	0.665972222	6	9.9
4825	0	205	m	201	0.707638889	5	8.9
4826	0	205	m	201	0.749305556	4	8.7
4827	0	205	m	201	0.790972222	3	9.9
4828	0	205	m	201	0.832638889	2	10.2
4829	0	205	m	201	0.874305556	1	10.6
4830	0	205	m	201	0.915972222	0	10.4
4831	0	205	m	201	0.957638889	-1	10.6
4832	0	205	m	201	0.999305556	-2	8.7
4833	0	205	m	202	0.040972222	-3	8.1
4834	0	205	m	202	0.082638889	-4	8.6
4835	0	205	m	202	0.124305556	-5	8.4
4836	0	205	m	202	0.165972222	-6	8
4837	0	205	m	202	0.207638889	5	8.2
4838	0	205	m	202	0.249305556	4	8.6
4839	0	205	m	202	0.290972222	3	8.8
4840	0	205	m	202	0.332638889	2	9.1
4841	0	205	m	202	0.374305556	1	9.1
4842	0	205	m	202	0.415972222	0	8
4843	0	205	m	202	0.457638889	-1	7.8
4844	0	205	m	202	0.499305556	-2	7.6
4845	0	205	m	202	0.540972222	-3	7.4
4846	0	205	m	202	0.582638889	-4	7
4847	0	205	m	202	0.624305556	-5	7
4848	0	205	m	202	0.665972222	-6	7
4849	0	205	m	202	0.707638889	5	7.2
4850	0	205	m	202	0.749305556	4	7.2
4851	0	205	m	202	0.790972222	3	6.9
4852	0	205	m	202	0.832638889	2	6.8
4853	0	205	m	202	0.874305556	1	6.8
4854	0	205	m	202	0.915972222	0	6.7
4855	0	205	m	202	0.957638889	-1	6.5
4856	0	205	m	202	0.999305556	-2	6.3
4857	0	205	m	203	0.040972222	-3	6.1
4858	0	205	m	203	0.082638889	-4	5.5
4859	0	205	m	203	0.124305556	-5	5.4
4860	0	205	m	203	0.165972222	-6	5.4
4861	0	205	m	203	0.207638889	6	5.6
4862	0	205	m	203	0.249305556	5	5.7
4863	0	205	m	203	0.290972222	4	5.8
4864	0	205	m	203	0.332638889	3	5.7
4865	0	205	m	203	0.374305556	2	5.7
4866	0	205	m	203	0.415972222	1	5.8
4867	0	205	m	203	0.457638889	0	6.1
4868	0	205	m	203	0.499305556	-1	6.2
4869	0	205	m	203	0.540972222	-2	6.3
4870	0	205	m	203	0.582638889	-3	7.1
4871	0	205	m	203	0.624305556	-4	7.5
4872	0	205	m	203	0.665972222	-5	7.8
4873	0	205	m	203	0.707638889	-6	9.1
4874	0	205	m	203	0.749305556	5	8.9
4875	0	205	m	203	0.790972222	4	7.6
4876	0	205	m	203	0.832638889	3	7.4
4877	0	205	m	203	0.874305556	2	7.9
4878	0	205	m	203	0.915972222	1	7.6
4879	0	205	m	203	0.957638889	0	7.2
4880	0	205	m	203	0.999305556	-1	6.7
4881	0	205	m	204	0.040972222	-2	6.4
4882	0	205	m	204	0.082638889	-3	6.3
4883	0	205	m	204	0.124305556	-4	6.3
4884	0	205	m	204	0.165972222	-5	6.4
4885	0	205	m	204	0.207638889	-6	6.3
4886	0	205	m	204	0.249305556	6	6.3
4887	0	205	m	204	0.290972222	5	6.4
4888	0	205	m	204	0.332638889	4	6.4
4889	0	205	m	204	0.374305556	3	6.6
4890	0	205	m	204	0.415972222	2	7.6
4891	0	205	m	204	0.457638889	1	7.1
4892	0	205	m	204	0.499305556	0	6.8
4893	0	205	m	204	0.540972222	-1	7
4894	0	205	m	204	0.582638889	-2	7.5
4895	0	205	m	204	0.624305556	-3	7.5
4896	0	205	m	204	0.665972222	-4	7.4
4897	0	205	m	204	0.707638889	-5	7
4898	0	205	m	204	0.749305556	6	7.3
4899	1	205	m	204	0.790972222	5	7.2
4900	1	205	m	204	0.832638889	4	6.6
4901	1	205	m	204	0.874305556	3	6.5
4902	0	205	m	204	0.915972222	2	6.4
4903	0	205	m	204	0.957638889	1	6.4
4904	0	205	m	204	0.999305556	0	6.2
4905	0	205	m	205	0.040972222	-1	6.4
4906	0	205	m	205	0.082638889	-2	6.4
4907	0	205	m	205	0.124305556	-3	6.4
4908	0	205	m	205	0.165972222	-4	5.9
4909	0	205	m	205	0.207638889	-5	5.4
4910	0	205	m	205	0.249305556	6	5.6
4911	0	205	m	205	0.290972222	5	5.2
4912	1	205	m	205	0.332638889	4	4.8
4913	0	205	m	205	0.374305556	3	5.1
4914	0	205	m	205	0.415972222	2	5.2
4915	0	205	m	205	0.457638889	1	5.9
4916	0	205	m	205	0.499305556	0	5.6
4917	0	205	m	205	0.540972222	-1	6
4918	0	205	m	205	0.582638889	-2	7.3
4919	0	205	m	205	0.624305556	-3	7.3
4920	0	205	m	205	0.665972222	-4	6.5
4921	0	205	m	205	0.707638889	-5	6
4922	0	205	m	205	0.749305556	-6	5
4923	0	205	m	205	0.790972222	5	4.1
4924	0	205	m	205	0.832638889	4	3.9
4925	0	205	m	205	0.874305556	3	3.4
4926	1	205	m	205	0.915972222	2	3.1
4927	0	205	m	205	0.957638889	1	3
4928	0	205	m	205	0.999305556	0	2.8
4929	0	205	m	206	0.040972222	-1	2.8
4930	0	205	m	206	0.082638889	-2	3
4931	0	205	m	206	0.124305556	-3	3.1
4932	0	205	m	206	0.165972222	-4	3.4
4933	0	205	m	206	0.207638889	-5	3.5
4934	0	205	m	206	0.249305556	-6	3.3
4935	0	205	m	206	0.290972222	6	3.5
4936	0	205	m	206	0.332638889	5	3.9
4937	0	205	m	206	0.374305556	4	4.1
4938	0	205	m	206	0.415972222	3	4.6
4939	0	205	m	206	0.457638889	2	4.8
4940	0	205	m	206	0.499305556	1	4.6
4941	0	205	m	206	0.540972222	0	4.7
4942	0	205	m	206	0.582638889	-1	5.2
4943	0	205	m	206	0.624305556	-2	4.7
4944	0	205	m	206	0.665972222	-3	4.5
4945	0	205	m	206	0.707638889	-4	4.3
4946	0	205	m	206	0.749305556	-5	4.2
4947	0	205	m	206	0.790972222	-6	4.8
4948	0	205	m	206	0.832638889	5	5.5
4949	1	205	m	206	0.874305556	4	5.7
4950	0	205	m	206	0.915972222	3	5.9
4951	0	205	m	206	0.957638889	2	6.1
4952	0	205	m	206	0.999305556	1	5.7
5698	0	215	m	200	0.624305556	-6	8.4
5699	0	215	m	200	0.665972222	5	7.8
5700	0	215	m	200	0.707638889	4	7.7
5701	0	215	m	200	0.749305556	3	7.7
5702	0	215	m	200	0.790972222	2	7.4
5703	0	215	m	200	0.832638889	1	7.3
5704	0	215	m	200	0.874305556	0	6.8
5705	0	215	m	200	0.915972222	-1	6.6
5706	0	215	m	200	0.957638889	-2	7.1
5707	0	215	m	200	0.999305556	-3	6.6
5708	0	215	m	201	0.040972222	-4	6.7
5709	0	215	m	201	0.082638889	-5	6.5
5710	0	215	m	201	0.124305556	-6	6.3
5711	0	215	m	201	0.165972222	6	6.4
5712	0	215	m	201	0.207638889	5	6.4
5713	0	215	m	201	0.249305556	4	6.8
5714	0	215	m	201	0.290972222	3	6.6
5715	0	215	m	201	0.332638889	2	6.6
5716	0	215	m	201	0.374305556	1	6.3
5717	0	215	m	201	0.415972222	0	6.6
5718	0	215	m	201	0.457638889	-1	6.5
5719	0	215	m	201	0.499305556	-2	6.9
5720	0	215	m	201	0.540972222	-3	7.2
5721	0	215	m	201	0.582638889	-4	7.6
5722	0	215	m	201	0.624305556	-5	9.4
5723	0	215	m	201	0.665972222	6	9.9
5724	0	215	m	201	0.707638889	5	8.9
5725	0	215	m	201	0.749305556	4	8.7
5726	0	215	m	201	0.790972222	3	9.9
5727	0	215	m	201	0.832638889	2	10.2
5728	0	215	m	201	0.874305556	1	10.6
5729	0	215	m	201	0.915972222	0	10.4
5730	0	215	m	201	0.957638889	-1	10.6
5731	0	215	m	201	0.999305556	-2	8.7
5732	0	215	m	202	0.040972222	-3	8.1
5733	0	215	m	202	0.082638889	-4	8.6
5734	0	215	m	202	0.124305556	-5	8.4
5735	0	215	m	202	0.165972222	-6	8
5736	0	215	m	202	0.207638889	5	8.2
5737	0	215	m	202	0.249305556	4	8.6
5738	0	215	m	202	0.290972222	3	8.8
5739	0	215	m	202	0.332638889	2	9.1
5740	0	215	m	202	0.374305556	1	9.1
5741	0	215	m	202	0.415972222	0	8
5742	0	215	m	202	0.457638889	-1	7.8
5743	1	215	m	202	0.499305556	-2	7.6
5744	0	215	m	202	0.540972222	-3	7.4
5745	0	215	m	202	0.582638889	-4	7
5746	0	215	m	202	0.624305556	-5	7
5747	0	215	m	202	0.665972222	-6	7
5748	0	215	m	202	0.707638889	5	7.2
5749	0	215	m	202	0.749305556	4	7.2
5750	0	215	m	202	0.790972222	3	6.9
5751	0	215	m	202	0.832638889	2	6.8
5752	0	215	m	202	0.874305556	1	6.8
5753	0	215	m	202	0.915972222	0	6.7
5754	0	215	m	202	0.957638889	-1	6.5
5755	0	215	m	202	0.999305556	-2	6.3
5756	0	215	m	203	0.040972222	-3	6.1
5757	0	215	m	203	0.082638889	-4	5.5
5758	0	215	m	203	0.124305556	-5	5.4
5759	0	215	m	203	0.165972222	-6	5.4
5760	0	215	m	203	0.207638889	6	5.6
5761	0	215	m	203	0.249305556	5	5.7
5762	0	215	m	203	0.290972222	4	5.8
5763	0	215	m	203	0.332638889	3	5.7
5764	0	215	m	203	0.374305556	2	5.7
5765	0	215	m	203	0.415972222	1	5.8
5766	0	215	m	203	0.457638889	0	6.1
5767	0	215	m	203	0.499305556	-1	6.2
5768	0	215	m	203	0.540972222	-2	6.3
5769	0	215	m	203	0.582638889	-3	7.1
5770	0	215	m	203	0.624305556	-4	7.5
5771	0	215	m	203	0.665972222	-5	7.8
5772	0	215	m	203	0.707638889	-6	9.1
5773	0	215	m	203	0.749305556	5	8.9
5774	0	215	m	203	0.790972222	4	7.6
5775	0	215	m	203	0.832638889	3	7.4
5776	0	215	m	203	0.874305556	2	7.9
5777	0	215	m	203	0.915972222	1	7.6
5778	0	215	m	203	0.957638889	0	7.2
5779	0	215	m	203	0.999305556	-1	6.7
5780	0	215	m	204	0.040972222	-2	6.4
5781	0	215	m	204	0.082638889	-3	6.3
5782	0	215	m	204	0.124305556	-4	6.3
5783	0	215	m	204	0.165972222	-5	6.4
5784	0	215	m	204	0.207638889	-6	6.3
5785	0	215	m	204	0.249305556	6	6.3
5786	0	215	m	204	0.290972222	5	6.4
5787	0	215	m	204	0.332638889	4	6.4
5788	0	215	m	204	0.374305556	3	6.6
5789	0	215	m	204	0.415972222	2	7.6
5790	0	215	m	204	0.457638889	1	7.1
5791	0	215	m	204	0.499305556	0	6.8
5792	0	215	m	204	0.540972222	-1	7
5793	0	215	m	204	0.582638889	-2	7.5
5794	0	215	m	204	0.624305556	-3	7.5
5795	0	215	m	204	0.665972222	-4	7.4
5796	0	215	m	204	0.707638889	-5	7
5797	0	215	m	204	0.749305556	6	7.3
5798	0	215	m	204	0.790972222	5	7.2
5799	0	215	m	204	0.832638889	4	6.6
5800	0	215	m	204	0.874305556	3	6.5
5801	0	215	m	204	0.915972222	2	6.4
5802	0	215	m	204	0.957638889	1	6.4
5803	0	215	m	204	0.999305556	0	6.2
5804	0	215	m	205	0.040972222	-1	6.4
5805	0	215	m	205	0.082638889	-2	6.4
5806	0	215	m	205	0.124305556	-3	6.4
5807	0	215	m	205	0.165972222	-4	5.9
5808	0	215	m	205	0.207638889	-5	5.4
5809	0	215	m	205	0.249305556	6	5.6
5810	0	215	m	205	0.290972222	5	5.2
5811	0	215	m	205	0.332638889	4	4.8
5812	0	215	m	205	0.374305556	3	5.1
5813	0	215	m	205	0.415972222	2	5.2
5814	0	215	m	205	0.457638889	1	5.9
5815	0	215	m	205	0.499305556	0	5.6
5816	0	215	m	205	0.540972222	-1	6
5817	0	215	m	205	0.582638889	-2	7.3
5818	0	215	m	205	0.624305556	-3	7.3
5819	0	215	m	205	0.665972222	-4	6.5
5820	0	215	m	205	0.707638889	-5	6
5821	0	215	m	205	0.749305556	-6	5
5822	0	215	m	205	0.790972222	5	4.1
5823	0	215	m	205	0.832638889	4	3.9
5824	0	215	m	205	0.874305556	3	3.4
5825	0	215	m	205	0.915972222	2	3.1
5826	0	215	m	205	0.957638889	1	3
5827	0	215	m	205	0.999305556	0	2.8
5828	0	215	m	206	0.040972222	-1	2.8
5829	0	215	m	206	0.082638889	-2	3
5830	0	215	m	206	0.124305556	-3	3.1
5831	0	215	m	206	0.165972222	-4	3.4
5832	0	215	m	206	0.207638889	-5	3.5
5833	0	215	m	206	0.249305556	-6	3.3
5834	0	215	m	206	0.290972222	6	3.5
5835	0	215	m	206	0.332638889	5	3.9
5836	0	215	m	206	0.374305556	4	4.1
5837	0	215	m	206	0.415972222	3	4.6
5838	0	215	m	206	0.457638889	2	4.8
5839	0	215	m	206	0.499305556	1	4.6
5840	0	215	m	206	0.540972222	0	4.7
5841	0	215	m	206	0.582638889	-1	5.2
5842	0	215	m	206	0.624305556	-2	4.7
5843	0	215	m	206	0.665972222	-3	4.5
5844	0	215	m	206	0.707638889	-4	4.3
5845	0	215	m	206	0.749305556	-5	4.2
5846	0	215	m	206	0.790972222	-6	4.8
5847	0	215	m	206	0.832638889	5	5.5
5848	0	215	m	206	0.874305556	4	5.7
5849	0	215	m	206	0.915972222	3	5.9
5850	0	215	m	206	0.957638889	2	6.1
5851	0	215	m	206	0.999305556	1	5.7
6690	0	225	m	200	0.624305556	-6	8.4
6691	0	225	m	200	0.665972222	5	7.8
6692	0	225	m	200	0.707638889	4	7.7
6693	0	225	m	200	0.749305556	3	7.7
6694	0	225	m	200	0.790972222	2	7.4
6695	0	225	m	200	0.832638889	1	7.3
6696	0	225	m	200	0.874305556	0	6.8
6697	0	225	m	200	0.915972222	-1	6.6
6698	0	225	m	200	0.957638889	-2	7.1
6699	0	225	m	200	0.999305556	-3	6.6
6700	0	225	m	201	0.040972222	-4	6.7
6701	0	225	m	201	0.082638889	-5	6.5
6702	0	225	m	201	0.124305556	-6	6.3
6703	0	225	m	201	0.165972222	6	6.4
6704	0	225	m	201	0.207638889	5	6.4
6705	1	225	m	201	0.249305556	4	6.8
6706	1	225	m	201	0.290972222	3	6.6
6707	1	225	m	201	0.332638889	2	6.6
6708	0	225	m	201	0.374305556	1	6.3
6709	0	225	m	201	0.415972222	0	6.6
6710	0	225	m	201	0.457638889	-1	6.5
6711	0	225	m	201	0.499305556	-2	6.9
6712	0	225	m	201	0.540972222	-3	7.2
6713	0	225	m	201	0.582638889	-4	7.6
6714	0	225	m	201	0.624305556	-5	9.4
6715	0	225	m	201	0.665972222	6	9.9
6716	0	225	m	201	0.707638889	5	8.9
6717	0	225	m	201	0.749305556	4	8.7
6718	1	225	m	201	0.790972222	3	9.9
6719	1	225	m	201	0.832638889	2	10.2
6720	1	225	m	201	0.874305556	1	10.6
6721	0	225	m	201	0.915972222	0	10.4
6722	0	225	m	201	0.957638889	-1	10.6
6723	0	225	m	201	0.999305556	-2	8.7
6724	0	225	m	202	0.040972222	-3	8.1
6725	0	225	m	202	0.082638889	-4	8.6
6726	0	225	m	202	0.124305556	-5	8.4
6727	0	225	m	202	0.165972222	-6	8
6728	0	225	m	202	0.207638889	5	8.2
6729	0	225	m	202	0.249305556	4	8.6
6730	0	225	m	202	0.290972222	3	8.8
6731	0	225	m	202	0.332638889	2	9.1
6732	0	225	m	202	0.374305556	1	9.1
6733	0	225	m	202	0.415972222	0	8
6734	0	225	m	202	0.457638889	-1	7.8
6735	0	225	m	202	0.499305556	-2	7.6
6736	0	225	m	202	0.540972222	-3	7.4
6737	0	225	m	202	0.582638889	-4	7
6738	0	225	m	202	0.624305556	-5	7
6739	0	225	m	202	0.665972222	-6	7
6740	0	225	m	202	0.707638889	5	7.2
6741	0	225	m	202	0.749305556	4	7.2
6742	0	225	m	202	0.790972222	3	6.9
6743	0	225	m	202	0.832638889	2	6.8
6744	0	225	m	202	0.874305556	1	6.8
6745	0	225	m	202	0.915972222	0	6.7
6746	0	225	m	202	0.957638889	-1	6.5
6747	0	225	m	202	0.999305556	-2	6.3
6748	0	225	m	203	0.040972222	-3	6.1
6749	0	225	m	203	0.082638889	-4	5.5
6750	0	225	m	203	0.124305556	-5	5.4
6751	0	225	m	203	0.165972222	-6	5.4
6752	0	225	m	203	0.207638889	6	5.6
6753	0	225	m	203	0.249305556	5	5.7
6754	0	225	m	203	0.290972222	4	5.8
6755	0	225	m	203	0.332638889	3	5.7
6756	0	225	m	203	0.374305556	2	5.7
6757	0	225	m	203	0.415972222	1	5.8
6758	0	225	m	203	0.457638889	0	6.1
6759	0	225	m	203	0.499305556	-1	6.2
6760	0	225	m	203	0.540972222	-2	6.3
6761	0	225	m	203	0.582638889	-3	7.1
6762	0	225	m	203	0.624305556	-4	7.5
6763	0	225	m	203	0.665972222	-5	7.8
6764	0	225	m	203	0.707638889	-6	9.1
6765	0	225	m	203	0.749305556	5	8.9
6766	0	225	m	203	0.790972222	4	7.6
6767	0	225	m	203	0.832638889	3	7.4
6768	0	225	m	203	0.874305556	2	7.9
6769	0	225	m	203	0.915972222	1	7.6
6770	0	225	m	203	0.957638889	0	7.2
6771	0	225	m	203	0.999305556	-1	6.7
6772	0	225	m	204	0.040972222	-2	6.4
6773	0	225	m	204	0.082638889	-3	6.3
6774	0	225	m	204	0.124305556	-4	6.3
6775	0	225	m	204	0.165972222	-5	6.4
6776	0	225	m	204	0.207638889	-6	6.3
6777	0	225	m	204	0.249305556	6	6.3
6778	0	225	m	204	0.290972222	5	6.4
6779	0	225	m	204	0.332638889	4	6.4
6780	0	225	m	204	0.374305556	3	6.6
6781	0	225	m	204	0.415972222	2	7.6
6782	0	225	m	204	0.457638889	1	7.1
6783	1	225	m	204	0.499305556	0	6.8
6784	1	225	m	204	0.540972222	-1	7
6785	1	225	m	204	0.582638889	-2	7.5
6786	1	225	m	204	0.624305556	-3	7.5
6787	1	225	m	204	0.665972222	-4	7.4
6788	0	225	m	204	0.707638889	-5	7
6789	0	225	m	204	0.749305556	6	7.3
6790	0	225	m	204	0.790972222	5	7.2
6791	0	225	m	204	0.832638889	4	6.6
6792	0	225	m	204	0.874305556	3	6.5
6793	0	225	m	204	0.915972222	2	6.4
6794	0	225	m	204	0.957638889	1	6.4
6795	0	225	m	204	0.999305556	0	6.2
6796	0	225	m	205	0.040972222	-1	6.4
6797	0	225	m	205	0.082638889	-2	6.4
6798	0	225	m	205	0.124305556	-3	6.4
6799	0	225	m	205	0.165972222	-4	5.9
6800	0	225	m	205	0.207638889	-5	5.4
6801	0	225	m	205	0.249305556	6	5.6
6802	0	225	m	205	0.290972222	5	5.2
6803	0	225	m	205	0.332638889	4	4.8
6804	0	225	m	205	0.374305556	3	5.1
6805	0	225	m	205	0.415972222	2	5.2
6806	0	225	m	205	0.457638889	1	5.9
6807	0	225	m	205	0.499305556	0	5.6
6808	0	225	m	205	0.540972222	-1	6
6809	0	225	m	205	0.582638889	-2	7.3
6810	0	225	m	205	0.624305556	-3	7.3
6811	0	225	m	205	0.665972222	-4	6.5
6812	0	225	m	205	0.707638889	-5	6
6813	0	225	m	205	0.749305556	-6	5
6814	0	225	m	205	0.790972222	5	4.1
6815	0	225	m	205	0.832638889	4	3.9
6816	0	225	m	205	0.874305556	3	3.4
6817	0	225	m	205	0.915972222	2	3.1
6818	0	225	m	205	0.957638889	1	3
6819	0	225	m	205	0.999305556	0	2.8
6820	0	225	m	206	0.040972222	-1	2.8
6821	0	225	m	206	0.082638889	-2	3
6822	0	225	m	206	0.124305556	-3	3.1
6823	0	225	m	206	0.165972222	-4	3.4
6824	0	225	m	206	0.207638889	-5	3.5
6825	0	225	m	206	0.249305556	-6	3.3
6826	0	225	m	206	0.290972222	6	3.5
6827	0	225	m	206	0.332638889	5	3.9
6828	1	225	m	206	0.374305556	4	4.1
6829	1	225	m	206	0.415972222	3	4.6
6830	1	225	m	206	0.457638889	2	4.8
6831	1	225	m	206	0.499305556	1	4.6
6832	1	225	m	206	0.540972222	0	4.7
6833	1	225	m	206	0.582638889	-1	5.2
6834	0	225	m	206	0.624305556	-2	4.7
6835	0	225	m	206	0.665972222	-3	4.5
6836	0	225	m	206	0.707638889	-4	4.3
6837	0	225	m	206	0.749305556	-5	4.2
6838	0	225	m	206	0.790972222	-6	4.8
6839	0	225	m	206	0.832638889	5	5.5
6840	0	225	m	206	0.874305556	4	5.7
6841	0	225	m	206	0.915972222	3	5.9
6842	0	225	m	206	0.957638889	2	6.1
6843	0	225	m	206	0.999305556	1	5.7
7420	0	235	m	200	0.040972222	-4	5.9
7421	0	235	m	200	0.082638889	-5	6
7422	0	235	m	200	0.124305556	-6	5.8
7423	0	235	m	200	0.165972222	5	5.7
7424	0	235	m	200	0.207638889	4	6
7425	0	235	m	200	0.249305556	3	6.3
7426	0	235	m	200	0.290972222	2	6.8
7427	0	235	m	200	0.332638889	1	6.8
7428	0	235	m	200	0.374305556	0	6.5
7429	0	235	m	200	0.415972222	-1	7.4
7430	0	235	m	200	0.457638889	-2	8.4
7431	0	235	m	200	0.499305556	-3	8.2
7432	0	235	m	200	0.540972222	-4	7.6
7433	0	235	m	200	0.582638889	-5	8.2
7434	0	235	m	200	0.624305556	-6	8.4
7435	0	235	m	200	0.665972222	5	7.8
7436	0	235	m	200	0.707638889	4	7.7
7437	0	235	m	200	0.749305556	3	7.7
7438	0	235	m	200	0.790972222	2	7.4
7439	0	235	m	200	0.832638889	1	7.3
7440	0	235	m	200	0.874305556	0	6.8
7441	0	235	m	200	0.915972222	-1	6.6
7442	0	235	m	200	0.957638889	-2	7.1
7443	0	235	m	200	0.999305556	-3	6.6
7444	0	235	m	201	0.040972222	-4	6.7
7445	0	235	m	201	0.082638889	-5	6.5
7446	0	235	m	201	0.124305556	-6	6.3
7447	0	235	m	201	0.165972222	6	6.4
7448	0	235	m	201	0.207638889	5	6.4
7449	0	235	m	201	0.249305556	4	6.8
7450	0	235	m	201	0.290972222	3	6.6
7451	0	235	m	201	0.332638889	2	6.6
7452	0	235	m	201	0.374305556	1	6.3
7453	0	235	m	201	0.415972222	0	6.6
7454	0	235	m	201	0.457638889	-1	6.5
7455	0	235	m	201	0.499305556	-2	6.9
7456	0	235	m	201	0.540972222	-3	7.2
7457	0	235	m	201	0.582638889	-4	7.6
7458	0	235	m	201	0.624305556	-5	9.4
7459	0	235	m	201	0.665972222	6	9.9
7460	0	235	m	201	0.707638889	5	8.9
7461	0	235	m	201	0.749305556	4	8.7
7462	0	235	m	201	0.790972222	3	9.9
7463	0	235	m	201	0.832638889	2	10.2
7464	0	235	m	201	0.874305556	1	10.6
7465	0	235	m	201	0.915972222	0	10.4
7466	0	235	m	201	0.957638889	-1	10.6
7467	0	235	m	201	0.999305556	-2	8.7
7468	0	235	m	202	0.040972222	-3	8.1
7469	0	235	m	202	0.082638889	-4	8.6
7470	0	235	m	202	0.124305556	-5	8.4
7471	0	235	m	202	0.165972222	-6	8
7472	0	235	m	202	0.207638889	5	8.2
7473	0	235	m	202	0.249305556	4	8.6
7474	0	235	m	202	0.290972222	3	8.8
7475	0	235	m	202	0.332638889	2	9.1
7476	0	235	m	202	0.374305556	1	9.1
7477	0	235	m	202	0.415972222	0	8
7478	0	235	m	202	0.457638889	-1	7.8
7479	0	235	m	202	0.499305556	-2	7.6
7480	0	235	m	202	0.540972222	-3	7.4
7481	0	235	m	202	0.582638889	-4	7
7482	0	235	m	202	0.624305556	-5	7
7483	0	235	m	202	0.665972222	-6	7
7484	0	235	m	202	0.707638889	5	7.2
7485	0	235	m	202	0.749305556	4	7.2
7486	0	235	m	202	0.790972222	3	6.9
7487	0	235	m	202	0.832638889	2	6.8
7488	0	235	m	202	0.874305556	1	6.8
7489	0	235	m	202	0.915972222	0	6.7
7490	0	235	m	202	0.957638889	-1	6.5
7491	0	235	m	202	0.999305556	-2	6.3
7492	0	235	m	203	0.040972222	-3	6.1
7493	0	235	m	203	0.082638889	-4	5.5
7494	0	235	m	203	0.124305556	-5	5.4
7495	0	235	m	203	0.165972222	-6	5.4
7496	0	235	m	203	0.207638889	6	5.6
7497	0	235	m	203	0.249305556	5	5.7
7498	0	235	m	203	0.290972222	4	5.8
7499	0	235	m	203	0.332638889	3	5.7
7500	0	235	m	203	0.374305556	2	5.7
7501	0	235	m	203	0.415972222	1	5.8
7502	0	235	m	203	0.457638889	0	6.1
7503	0	235	m	203	0.499305556	-1	6.2
7504	0	235	m	203	0.540972222	-2	6.3
7505	0	235	m	203	0.582638889	-3	7.1
7506	0	235	m	203	0.624305556	-4	7.5
7507	0	235	m	203	0.665972222	-5	7.8
7508	0	235	m	203	0.707638889	-6	9.1
7509	0	235	m	203	0.749305556	5	8.9
7510	0	235	m	203	0.790972222	4	7.6
7511	0	235	m	203	0.832638889	3	7.4
7512	0	235	m	203	0.874305556	2	7.9
7513	0	235	m	203	0.915972222	1	7.6
7514	0	235	m	203	0.957638889	0	7.2
7515	0	235	m	203	0.999305556	-1	6.7
7516	0	235	m	204	0.040972222	-2	6.4
7517	0	235	m	204	0.082638889	-3	6.3
7518	0	235	m	204	0.124305556	-4	6.3
7519	0	235	m	204	0.165972222	-5	6.4
7520	0	235	m	204	0.207638889	-6	6.3
7521	0	235	m	204	0.249305556	6	6.3
7522	0	235	m	204	0.290972222	5	6.4
7523	0	235	m	204	0.332638889	4	6.4
7524	0	235	m	204	0.374305556	3	6.6
7525	0	235	m	204	0.415972222	2	7.6
7526	0	235	m	204	0.457638889	1	7.1
7527	0	235	m	204	0.499305556	0	6.8
7528	0	235	m	204	0.540972222	-1	7
7529	0	235	m	204	0.582638889	-2	7.5
7530	0	235	m	204	0.624305556	-3	7.5
7531	0	235	m	204	0.665972222	-4	7.4
7532	0	235	m	204	0.707638889	-5	7
7533	0	235	m	204	0.749305556	6	7.3
7534	0	235	m	204	0.790972222	5	7.2
7535	0	235	m	204	0.832638889	4	6.6
7536	0	235	m	204	0.874305556	3	6.5
7537	0	235	m	204	0.915972222	2	6.4
7538	0	235	m	204	0.957638889	1	6.4
7539	0	235	m	204	0.999305556	0	6.2
7540	0	235	m	205	0.040972222	-1	6.4
7541	0	235	m	205	0.082638889	-2	6.4
7542	0	235	m	205	0.124305556	-3	6.4
7543	0	235	m	205	0.165972222	-4	5.9
7544	0	235	m	205	0.207638889	-5	5.4
7545	0	235	m	205	0.249305556	6	5.6
7546	0	235	m	205	0.290972222	5	5.2
7547	0	235	m	205	0.332638889	4	4.8
7548	0	235	m	205	0.374305556	3	5.1
7549	0	235	m	205	0.415972222	2	5.2
7550	0	235	m	205	0.457638889	1	5.9
7551	0	235	m	205	0.499305556	0	5.6
7552	0	235	m	205	0.540972222	-1	6
7553	0	235	m	205	0.582638889	-2	7.3
7554	0	235	m	205	0.624305556	-3	7.3
7555	0	235	m	205	0.665972222	-4	6.5
7556	0	235	m	205	0.707638889	-5	6
7557	0	235	m	205	0.749305556	-6	5
7558	0	235	m	205	0.790972222	5	4.1
7559	0	235	m	205	0.832638889	4	3.9
7560	0	235	m	205	0.874305556	3	3.4
7561	0	235	m	205	0.915972222	2	3.1
7562	0	235	m	205	0.957638889	1	3
7563	0	235	m	205	0.999305556	0	2.8
7564	0	235	m	206	0.040972222	-1	2.8
7565	0	235	m	206	0.082638889	-2	3
7566	0	235	m	206	0.124305556	-3	3.1
7567	0	235	m	206	0.165972222	-4	3.4
7568	0	235	m	206	0.207638889	-5	3.5
7569	0	235	m	206	0.249305556	-6	3.3
7570	0	235	m	206	0.290972222	6	3.5
7571	1	235	m	206	0.332638889	5	3.9
7572	1	235	m	206	0.374305556	4	4.1
7573	1	235	m	206	0.415972222	3	4.6
7574	1	235	m	206	0.457638889	2	4.8
7575	0	235	m	206	0.499305556	1	4.6
7576	1	235	m	206	0.540972222	0	4.7
7577	1	235	m	206	0.582638889	-1	5.2
7578	1	235	m	206	0.624305556	-2	4.7
7579	1	235	m	206	0.665972222	-3	4.5
7580	1	235	m	206	0.707638889	-4	4.3
7581	1	235	m	206	0.749305556	-5	4.2
7582	0	235	m	206	0.790972222	-6	4.8
7583	0	235	m	206	0.832638889	5	5.5
7584	0	235	m	206	0.874305556	4	5.7
7585	0	235	m	206	0.915972222	3	5.9
7586	0	235	m	206	0.957638889	2	6.1
7587	0	235	m	206	0.999305556	1	5.7
8248	0	255	m	200	0.040972222	-4	5.9
8249	0	255	m	200	0.082638889	-5	6
8250	0	255	m	200	0.124305556	-6	5.8
8251	0	255	m	200	0.165972222	5	5.7
8252	0	255	m	200	0.207638889	4	6
8253	0	255	m	200	0.249305556	3	6.3
8254	0	255	m	200	0.290972222	2	6.8
8255	0	255	m	200	0.332638889	1	6.8
8256	0	255	m	200	0.374305556	0	6.5
8257	0	255	m	200	0.415972222	-1	7.4
8258	0	255	m	200	0.457638889	-2	8.4
8259	0	255	m	200	0.499305556	-3	8.2
8260	0	255	m	200	0.540972222	-4	7.6
8261	0	255	m	200	0.582638889	-5	8.2
8262	0	255	m	200	0.624305556	-6	8.4
8263	0	255	m	200	0.665972222	5	7.8
8264	0	255	m	200	0.707638889	4	7.7
8265	0	255	m	200	0.749305556	3	7.7
8266	0	255	m	200	0.790972222	2	7.4
8267	0	255	m	200	0.832638889	1	7.3
8268	0	255	m	200	0.874305556	0	6.8
8269	0	255	m	200	0.915972222	-1	6.6
8270	0	255	m	200	0.957638889	-2	7.1
8271	0	255	m	200	0.999305556	-3	6.6
8272	0	255	m	201	0.040972222	-4	6.7
8273	0	255	m	201	0.082638889	-5	6.5
8274	0	255	m	201	0.124305556	-6	6.3
8275	0	255	m	201	0.165972222	6	6.4
8276	0	255	m	201	0.207638889	5	6.4
8277	0	255	m	201	0.249305556	4	6.8
8278	0	255	m	201	0.290972222	3	6.6
8279	0	255	m	201	0.332638889	2	6.6
8280	0	255	m	201	0.374305556	1	6.3
8281	0	255	m	201	0.415972222	0	6.6
8282	0	255	m	201	0.457638889	-1	6.5
8283	0	255	m	201	0.499305556	-2	6.9
8284	0	255	m	201	0.540972222	-3	7.2
8285	0	255	m	201	0.582638889	-4	7.6
8286	0	255	m	201	0.624305556	-5	9.4
8287	0	255	m	201	0.665972222	6	9.9
8288	1	255	m	201	0.707638889	5	8.9
8289	1	255	m	201	0.749305556	4	8.7
8290	1	255	m	201	0.790972222	3	9.9
8291	1	255	m	201	0.832638889	2	10.2
8292	1	255	m	201	0.874305556	1	10.6
8293	1	255	m	201	0.915972222	0	10.4
8294	0	255	m	201	0.957638889	-1	10.6
8295	0	255	m	201	0.999305556	-2	8.7
8296	0	255	m	202	0.040972222	-3	8.1
8297	0	255	m	202	0.082638889	-4	8.6
8298	0	255	m	202	0.124305556	-5	8.4
8299	0	255	m	202	0.165972222	-6	8
8300	0	255	m	202	0.207638889	5	8.2
8301	0	255	m	202	0.249305556	4	8.6
8302	0	255	m	202	0.290972222	3	8.8
8303	0	255	m	202	0.332638889	2	9.1
8304	0	255	m	202	0.374305556	1	9.1
8305	0	255	m	202	0.415972222	0	8
8306	0	255	m	202	0.457638889	-1	7.8
8307	0	255	m	202	0.499305556	-2	7.6
8308	0	255	m	202	0.540972222	-3	7.4
8309	0	255	m	202	0.582638889	-4	7
8310	1	255	m	202	0.624305556	-5	7
8311	0	255	m	202	0.665972222	-6	7
8312	0	255	m	202	0.707638889	5	7.2
8313	0	255	m	202	0.749305556	4	7.2
8314	0	255	m	202	0.790972222	3	6.9
8315	0	255	m	202	0.832638889	2	6.8
8316	0	255	m	202	0.874305556	1	6.8
8317	0	255	m	202	0.915972222	0	6.7
8318	0	255	m	202	0.957638889	-1	6.5
8319	0	255	m	202	0.999305556	-2	6.3
8320	0	255	m	203	0.040972222	-3	6.1
8321	0	255	m	203	0.082638889	-4	5.5
8322	0	255	m	203	0.124305556	-5	5.4
8323	0	255	m	203	0.165972222	-6	5.4
8324	0	255	m	203	0.207638889	6	5.6
8325	0	255	m	203	0.249305556	5	5.7
8326	0	255	m	203	0.290972222	4	5.8
8327	0	255	m	203	0.332638889	3	5.7
8328	0	255	m	203	0.374305556	2	5.7
8329	0	255	m	203	0.415972222	1	5.8
8330	0	255	m	203	0.457638889	0	6.1
8331	0	255	m	203	0.499305556	-1	6.2
8332	0	255	m	203	0.540972222	-2	6.3
8333	0	255	m	203	0.582638889	-3	7.1
8334	0	255	m	203	0.624305556	-4	7.5
8335	0	255	m	203	0.665972222	-5	7.8
8336	0	255	m	203	0.707638889	-6	9.1
8337	0	255	m	203	0.749305556	5	8.9
8338	0	255	m	203	0.790972222	4	7.6
8339	0	255	m	203	0.832638889	3	7.4
8340	0	255	m	203	0.874305556	2	7.9
8341	0	255	m	203	0.915972222	1	7.6
8342	0	255	m	203	0.957638889	0	7.2
8343	0	255	m	203	0.999305556	-1	6.7
8344	0	255	m	204	0.040972222	-2	6.4
8345	0	255	m	204	0.082638889	-3	6.3
8346	0	255	m	204	0.124305556	-4	6.3
8347	0	255	m	204	0.165972222	-5	6.4
8348	0	255	m	204	0.207638889	-6	6.3
8349	0	255	m	204	0.249305556	6	6.3
8350	0	255	m	204	0.290972222	5	6.4
8351	0	255	m	204	0.332638889	4	6.4
8352	0	255	m	204	0.374305556	3	6.6
8353	0	255	m	204	0.415972222	2	7.6
8354	0	255	m	204	0.457638889	1	7.1
8355	0	255	m	204	0.499305556	0	6.8
8356	0	255	m	204	0.540972222	-1	7
8357	0	255	m	204	0.582638889	-2	7.5
8358	0	255	m	204	0.624305556	-3	7.5
8359	0	255	m	204	0.665972222	-4	7.4
8360	0	255	m	204	0.707638889	-5	7
8361	0	255	m	204	0.749305556	6	7.3
8362	0	255	m	204	0.790972222	5	7.2
8363	0	255	m	204	0.832638889	4	6.6
8364	0	255	m	204	0.874305556	3	6.5
8365	0	255	m	204	0.915972222	2	6.4
8366	0	255	m	204	0.957638889	1	6.4
8367	0	255	m	204	0.999305556	0	6.2
8368	0	255	m	205	0.040972222	-1	6.4
8369	0	255	m	205	0.082638889	-2	6.4
8370	0	255	m	205	0.124305556	-3	6.4
8371	0	255	m	205	0.165972222	-4	5.9
8372	0	255	m	205	0.207638889	-5	5.4
8373	0	255	m	205	0.249305556	6	5.6
8374	0	255	m	205	0.290972222	5	5.2
8375	0	255	m	205	0.332638889	4	4.8
8376	0	255	m	205	0.374305556	3	5.1
8377	0	255	m	205	0.415972222	2	5.2
8378	1	255	m	205	0.457638889	1	5.9
8379	0	255	m	205	0.499305556	0	5.6
8380	0	255	m	205	0.540972222	-1	6
8381	0	255	m	205	0.582638889	-2	7.3
8382	0	255	m	205	0.624305556	-3	7.3
8383	0	255	m	205	0.665972222	-4	6.5
8384	0	255	m	205	0.707638889	-5	6
8385	0	255	m	205	0.749305556	-6	5
8386	0	255	m	205	0.790972222	5	4.1
8387	0	255	m	205	0.832638889	4	3.9
8388	0	255	m	205	0.874305556	3	3.4
8389	0	255	m	205	0.915972222	2	3.1
8390	0	255	m	205	0.957638889	1	3
8391	0	255	m	205	0.999305556	0	2.8
8392	0	255	m	206	0.040972222	-1	2.8
8393	0	255	m	206	0.082638889	-2	3
8394	0	255	m	206	0.124305556	-3	3.1
8395	0	255	m	206	0.165972222	-4	3.4
8396	0	255	m	206	0.207638889	-5	3.5
8397	0	255	m	206	0.249305556	-6	3.3
8398	0	255	m	206	0.290972222	6	3.5
8399	0	255	m	206	0.332638889	5	3.9
8400	0	255	m	206	0.374305556	4	4.1
8401	0	255	m	206	0.415972222	3	4.6
8402	0	255	m	206	0.457638889	2	4.8
8403	0	255	m	206	0.499305556	1	4.6
8404	0	255	m	206	0.540972222	0	4.7
8405	0	255	m	206	0.582638889	-1	5.2
8406	0	255	m	206	0.624305556	-2	4.7
8407	0	255	m	206	0.665972222	-3	4.5
8408	0	255	m	206	0.707638889	-4	4.3
8409	0	255	m	206	0.749305556	-5	4.2
8410	0	255	m	206	0.790972222	-6	4.8
8411	0	255	m	206	0.832638889	5	5.5
8412	0	255	m	206	0.874305556	4	5.7
8413	0	255	m	206	0.915972222	3	5.9
8414	0	255	m	206	0.957638889	2	6.1
8415	1	255	m	206	0.999305556	1	5.7
9287	0	265	m	200	0.040972222	-4	5.9
9288	0	265	m	200	0.082638889	-5	6
9289	0	265	m	200	0.124305556	-6	5.8
9290	0	265	m	200	0.165972222	5	5.7
9291	0	265	m	200	0.207638889	4	6
9292	0	265	m	200	0.249305556	3	6.3
9293	0	265	m	200	0.290972222	2	6.8
9294	0	265	m	200	0.332638889	1	6.8
9295	0	265	m	200	0.374305556	0	6.5
9296	0	265	m	200	0.415972222	-1	7.4
9297	0	265	m	200	0.457638889	-2	8.4
9298	0	265	m	200	0.499305556	-3	8.2
9299	0	265	m	200	0.540972222	-4	7.6
9300	0	265	m	200	0.582638889	-5	8.2
9301	0	265	m	200	0.624305556	-6	8.4
9302	0	265	m	200	0.665972222	5	7.8
9303	0	265	m	200	0.707638889	4	7.7
9304	0	265	m	200	0.749305556	3	7.7
9305	0	265	m	200	0.790972222	2	7.4
9306	0	265	m	200	0.832638889	1	7.3
9307	0	265	m	200	0.874305556	0	6.8
9308	0	265	m	200	0.915972222	-1	6.6
9309	0	265	m	200	0.957638889	-2	7.1
9310	0	265	m	200	0.999305556	-3	6.6
9311	0	265	m	201	0.040972222	-4	6.7
9312	0	265	m	201	0.082638889	-5	6.5
9313	0	265	m	201	0.124305556	-6	6.3
9314	0	265	m	201	0.165972222	6	6.4
9315	0	265	m	201	0.207638889	5	6.4
9316	0	265	m	201	0.249305556	4	6.8
9317	0	265	m	201	0.290972222	3	6.6
9318	0	265	m	201	0.332638889	2	6.6
9319	0	265	m	201	0.374305556	1	6.3
9320	0	265	m	201	0.415972222	0	6.6
9321	0	265	m	201	0.457638889	-1	6.5
9322	0	265	m	201	0.499305556	-2	6.9
9323	0	265	m	201	0.540972222	-3	7.2
9324	0	265	m	201	0.582638889	-4	7.6
9325	0	265	m	201	0.624305556	-5	9.4
9326	0	265	m	201	0.665972222	6	9.9
9327	0	265	m	201	0.707638889	5	8.9
9328	0	265	m	201	0.749305556	4	8.7
9329	0	265	m	201	0.790972222	3	9.9
9330	0	265	m	201	0.832638889	2	10.2
9331	0	265	m	201	0.874305556	1	10.6
9332	0	265	m	201	0.915972222	0	10.4
9333	0	265	m	201	0.957638889	-1	10.6
9334	0	265	m	201	0.999305556	-2	8.7
9335	0	265	m	202	0.040972222	-3	8.1
9336	0	265	m	202	0.082638889	-4	8.6
9337	0	265	m	202	0.124305556	-5	8.4
9338	0	265	m	202	0.165972222	-6	8
9339	0	265	m	202	0.207638889	5	8.2
9340	0	265	m	202	0.249305556	4	8.6
9341	0	265	m	202	0.290972222	3	8.8
9342	0	265	m	202	0.332638889	2	9.1
9343	0	265	m	202	0.374305556	1	9.1
9344	0	265	m	202	0.415972222	0	8
9345	0	265	m	202	0.457638889	-1	7.8
9346	0	265	m	202	0.499305556	-2	7.6
9347	0	265	m	202	0.540972222	-3	7.4
9348	0	265	m	202	0.582638889	-4	7
9349	0	265	m	202	0.624305556	-5	7
9350	0	265	m	202	0.665972222	-6	7
9351	0	265	m	202	0.707638889	5	7.2
9352	0	265	m	202	0.749305556	4	7.2
9353	0	265	m	202	0.790972222	3	6.9
9354	0	265	m	202	0.832638889	2	6.8
9355	0	265	m	202	0.874305556	1	6.8
9356	0	265	m	202	0.915972222	0	6.7
9357	0	265	m	202	0.957638889	-1	6.5
9358	0	265	m	202	0.999305556	-2	6.3
9359	0	265	m	203	0.040972222	-3	6.1
9360	0	265	m	203	0.082638889	-4	5.5
9361	0	265	m	203	0.124305556	-5	5.4
9362	0	265	m	203	0.165972222	-6	5.4
9363	0	265	m	203	0.207638889	6	5.6
9364	0	265	m	203	0.249305556	5	5.7
9365	0	265	m	203	0.290972222	4	5.8
9366	0	265	m	203	0.332638889	3	5.7
9367	0	265	m	203	0.374305556	2	5.7
9368	0	265	m	203	0.415972222	1	5.8
9369	0	265	m	203	0.457638889	0	6.1
9370	0	265	m	203	0.499305556	-1	6.2
9371	0	265	m	203	0.540972222	-2	6.3
9372	0	265	m	203	0.582638889	-3	7.1
9373	0	265	m	203	0.624305556	-4	7.5
9374	0	265	m	203	0.665972222	-5	7.8
9375	0	265	m	203	0.707638889	-6	9.1
9376	0	265	m	203	0.749305556	5	8.9
9377	0	265	m	203	0.790972222	4	7.6
9378	0	265	m	203	0.832638889	3	7.4
9379	0	265	m	203	0.874305556	2	7.9
9380	0	265	m	203	0.915972222	1	7.6
9381	0	265	m	203	0.957638889	0	7.2
9382	0	265	m	203	0.999305556	-1	6.7
9383	0	265	m	204	0.040972222	-2	6.4
9384	0	265	m	204	0.082638889	-3	6.3
9385	0	265	m	204	0.124305556	-4	6.3
9386	0	265	m	204	0.165972222	-5	6.4
9387	0	265	m	204	0.207638889	-6	6.3
9388	0	265	m	204	0.249305556	6	6.3
9389	0	265	m	204	0.290972222	5	6.4
9390	0	265	m	204	0.332638889	4	6.4
9391	0	265	m	204	0.374305556	3	6.6
9392	0	265	m	204	0.415972222	2	7.6
9393	0	265	m	204	0.457638889	1	7.1
9394	0	265	m	204	0.499305556	0	6.8
9395	0	265	m	204	0.540972222	-1	7
9396	0	265	m	204	0.582638889	-2	7.5
9397	0	265	m	204	0.624305556	-3	7.5
9398	0	265	m	204	0.665972222	-4	7.4
9399	0	265	m	204	0.707638889	-5	7
9400	0	265	m	204	0.749305556	6	7.3
9401	0	265	m	204	0.790972222	5	7.2
9402	0	265	m	204	0.832638889	4	6.6
9403	0	265	m	204	0.874305556	3	6.5
9404	0	265	m	204	0.915972222	2	6.4
9405	0	265	m	204	0.957638889	1	6.4
9406	0	265	m	204	0.999305556	0	6.2
9407	0	265	m	205	0.040972222	-1	6.4
9408	0	265	m	205	0.082638889	-2	6.4
9409	0	265	m	205	0.124305556	-3	6.4
9410	0	265	m	205	0.165972222	-4	5.9
9411	0	265	m	205	0.207638889	-5	5.4
9412	0	265	m	205	0.249305556	6	5.6
9413	0	265	m	205	0.290972222	5	5.2
9414	0	265	m	205	0.332638889	4	4.8
9415	0	265	m	205	0.374305556	3	5.1
9416	0	265	m	205	0.415972222	2	5.2
9417	0	265	m	205	0.457638889	1	5.9
9418	0	265	m	205	0.499305556	0	5.6
9419	0	265	m	205	0.540972222	-1	6
9420	0	265	m	205	0.582638889	-2	7.3
9421	0	265	m	205	0.624305556	-3	7.3
9422	0	265	m	205	0.665972222	-4	6.5
9423	0	265	m	205	0.707638889	-5	6
9424	0	265	m	205	0.749305556	-6	5
9425	0	265	m	205	0.790972222	5	4.1
9426	0	265	m	205	0.832638889	4	3.9
9427	0	265	m	205	0.874305556	3	3.4
9428	0	265	m	205	0.915972222	2	3.1
9429	0	265	m	205	0.957638889	1	3
9430	0	265	m	205	0.999305556	0	2.8
9431	0	265	m	206	0.040972222	-1	2.8
9432	0	265	m	206	0.082638889	-2	3
9433	0	265	m	206	0.124305556	-3	3.1
9434	0	265	m	206	0.165972222	-4	3.4
9435	0	265	m	206	0.207638889	-5	3.5
9436	0	265	m	206	0.249305556	-6	3.3
9437	0	265	m	206	0.290972222	6	3.5
9438	0	265	m	206	0.332638889	5	3.9
9439	0	265	m	206	0.374305556	4	4.1
9440	0	265	m	206	0.415972222	3	4.6
9441	0	265	m	206	0.457638889	2	4.8
9442	0	265	m	206	0.499305556	1	4.6
9443	0	265	m	206	0.540972222	0	4.7
9444	0	265	m	206	0.582638889	-1	5.2
9445	0	265	m	206	0.624305556	-2	4.7
9446	0	265	m	206	0.665972222	-3	4.5
9447	0	265	m	206	0.707638889	-4	4.3
9448	0	265	m	206	0.749305556	-5	4.2
9449	0	265	m	206	0.790972222	-6	4.8
9450	0	265	m	206	0.832638889	5	5.5
9451	0	265	m	206	0.874305556	4	5.7
9452	0	265	m	206	0.915972222	3	5.9
9453	0	265	m	206	0.957638889	2	6.1
9454	0	265	m	206	0.999305556	1	5.7
10284	0	285	j	200	0.040972222	-4	5.9
10285	0	285	j	200	0.082638889	-5	6
10286	0	285	j	200	0.124305556	-6	5.8
10287	0	285	j	200	0.165972222	5	5.7
10288	0	285	j	200	0.207638889	4	6
10289	0	285	j	200	0.249305556	3	6.3
10290	1	285	j	200	0.290972222	2	6.8
10291	1	285	j	200	0.332638889	1	6.8
10292	0	285	j	200	0.374305556	0	6.5
10293	0	285	j	200	0.415972222	-1	7.4
10294	0	285	j	200	0.457638889	-2	8.4
10295	0	285	j	200	0.499305556	-3	8.2
10296	0	285	j	200	0.540972222	-4	7.6
10297	0	285	j	200	0.582638889	-5	8.2
10298	0	285	j	200	0.624305556	-6	8.4
10299	0	285	j	200	0.665972222	5	7.8
10300	0	285	j	200	0.707638889	4	7.7
10301	0	285	j	200	0.749305556	3	7.7
10302	1	285	j	200	0.790972222	2	7.4
10303	1	285	j	200	0.832638889	1	7.3
10304	1	285	j	200	0.874305556	0	6.8
10305	1	285	j	200	0.915972222	-1	6.6
10306	1	285	j	200	0.957638889	-2	7.1
10307	1	285	j	200	0.999305556	-3	6.6
10308	0	285	j	201	0.040972222	-4	6.7
10309	0	285	j	201	0.082638889	-5	6.5
10310	0	285	j	201	0.124305556	-6	6.3
10311	0	285	j	201	0.165972222	6	6.4
10312	0	285	j	201	0.207638889	5	6.4
10313	0	285	j	201	0.249305556	4	6.8
10314	0	285	j	201	0.290972222	3	6.6
10315	0	285	j	201	0.332638889	2	6.6
10316	0	285	j	201	0.374305556	1	6.3
10317	0	285	j	201	0.415972222	0	6.6
10318	0	285	j	201	0.457638889	-1	6.5
10319	0	285	j	201	0.499305556	-2	6.9
10320	0	285	j	201	0.540972222	-3	7.2
10321	0	285	j	201	0.582638889	-4	7.6
10322	0	285	j	201	0.624305556	-5	9.4
[truncated: 2,238 more rows]
